# Supplementary material for: Dynamic Endothelial Cell Rearrangements Drive Developmental Vessel Regression
Source: PLoS Biol. 2015 Apr 17;13(4):e1002125. doi: 10.1371/journal.pbio.1002125 (PMC4401640; doi:10.1371/journal.pbio.1002125)
Supplement: S1 Data — (XLSX) [file pbio.1002125.s001.xlsx]

## Sheet: Fig. 1c
			Fig.1c
			IB4-Col.IV Regression events/100µm2 vascularized area
			P4	P6	P8
			1.10677	0.991662	1.49137
			1.21744	1.48749	1.51848
			0.940751	1.62916	1.30156
			0.830074	1.27499	1.30156
			0.885413	0.920829	1.3829
			1.10677	1.16874	1.49137
			0.940751	1.02708	0.976167
			0.940751	1.23958	1.24733
				1.87708
				1.27499
				1.13333

## Sheet: Fig. 1d
			Fig.1d
			Total n. cleaved Casp.3 events/retina
			P4	P6	P8
			52	78	159
			40	87	116
				66
				74
			Fig.1d
			N. cleaved Casp3 / 100 µm2 vascularized retina
			P4	P6	P8
			0.93005	1.15978	1.27226
			1.05709	1.08742	1.11955
				1.10543
				0.975572
			Fig.1d
			% cleaved Casp.3-associated regression profiles
			P6
			4.92956
			5.47542
			5.63427
			4.01024
			4.82817
			4.04234

## Sheet: Fig. 1f
			Fig.1f
			Total Number of ERG-positive nuclei/retina
			P2	P4	P6	P8
			1984	6636	15347	16912
			2150	5879	15025	18369
			2231	6425	15665	17965
				6284	15850	17582
			Fig.1f
			% EdU-positive/ERG-positive nuclei
			P5	P6	P7
			15.188	10.7041	4.12578
			15.8217	7.98129	3.27799
			13	11.7314	3.548
			13.0523	12.3877	2.9869
			15.4759
			16.4293
			Fig.1f
			ERG-positive nuclei per 100µm2 vascularized area
			P2	P4	P6	P8
			18.15	18.69	18.16	17.88
			21.14	17.56	18.67	20.17
			20.06	18.86	19.03	18.03
				16.97	18.68	19.35

## Sheet: Fig. 5b
		Figure 5b
		Raw data used for analysis in Figure 5b (angles)
		N=3 retinas
		Cell Polarity Length (um),WSS magnitude (Pa),Relative Angle (rad),Region,Genotype,Dataset
		6.269136,5.356269,0.208778,Sprouting Front,WT,1
		6.314198,2.718359,3.632161,Capillaries,WT,1
		9.123961,2.721623,3.101837,Capillaries,WT,1
		5.488471,4.866819,0.853617,Sprouting Front,WT,1
		6.166543,4.224157,4.463801,Capillaries,WT,1
		5.390746,1.119438,4.239829,Sprouting Front,WT,1
		6.146396,10.573742,2.914312,Capillaries,WT,1
		5.462582,3.311917,-2.041404,Sprouting Front,WT,1
		7.755019,0.328493,-2.786448,Capillaries,WT,1
		13.033038,10.600976,3.139499,Artery,WT,1
		8.387300,14.756219,3.045780,Artery,WT,1
		7.782390,4.923377,3.233265,Sprouting Front,WT,1
		5.472305,6.224440,-1.432277,Artery,WT,1
		7.884184,0.645042,3.423289,Capillaries,WT,1
		8.538058,6.559875,2.943780,Capillaries,WT,1
		6.852513,10.360758,2.940320,Capillaries,WT,1
		7.782390,4.433467,3.015079,Artery,WT,1
		8.456731,17.919075,2.984775,Artery,WT,1
		9.879248,6.055550,2.546715,Artery,WT,1
		15.326154,5.346082,2.907946,Artery,WT,1
		6.257820,0.006974,0.962848,Sprouting Front,WT,1
		5.597164,7.913033,1.709628,Artery,WT,1
		7.644556,8.964996,3.080224,Artery,WT,1
		7.681553,5.729684,3.250029,Artery,WT,1
		6.131964,0.209023,5.319011,Capillaries,WT,1
		12.144873,9.342381,3.218919,Artery,WT,1
		6.988220,7.519542,3.313578,Artery,WT,1
		6.192351,0.360656,2.652868,Capillaries,WT,1
		12.054074,6.685367,3.144927,Artery,WT,1
		7.809664,9.966634,3.133447,Artery,WT,1
		6.223748,0.147094,3.139234,Sprouting Front,WT,1
		9.255082,7.040146,3.246121,Artery,WT,1
		6.995822,0.224891,4.205207,Sprouting Front,WT,1
		6.257820,6.169842,3.032728,Artery,WT,1
		6.166543,0.034520,-2.167021,Capillaries,WT,1
		6.988220,2.606617,3.616191,Sprouting Front,WT,1
		9.270386,3.524209,2.552305,Sprouting Front,WT,1
		7.727551,4.685985,3.045228,Artery,WT,1
		7.086420,3.979692,2.640026,Artery,WT,1
		6.146396,5.972457,2.320850,Artery,WT,1
		7.739008,0.885286,-3.380447,Sprouting Front,WT,1
		10.756811,8.457093,3.160188,Artery,WT,1
		6.050512,13.224580,3.297224,Artery,WT,1
		8.573266,6.223500,2.871360,Artery,WT,1
		6.911732,0.004941,1.816059,Sprouting Front,WT,1
		9.232078,1.390808,-2.980582,Sprouting Front,WT,1
		12.323025,5.716067,3.361334,Artery,WT,1
		9.941827,0.203431,-1.485552,Sprouting Front,WT,1
		12.323025,7.517576,2.707746,Artery,WT,1
		5.574960,4.311811,-3.357915,Artery,WT,1
		12.207449,5.348908,3.365461,Capillaries,WT,1
		10.652526,0.051033,3.175549,Capillaries,WT,1
		6.350575,0.009503,3.594057,Capillaries,WT,1
		6.257820,0.059766,0.563894,Sprouting Front,WT,1
		6.257820,0.989896,-2.916273,Sprouting Front,WT,1
		8.573266,7.807149,3.401909,Artery,WT,1
		6.129074,0.062217,-3.429632,Sprouting Front,WT,1
		7.755019,13.807271,2.895012,Artery,WT,1
		11.629100,5.487190,3.169243,Capillaries,WT,1
		10.822502,2.089717,2.400607,Capillaries,WT,1
		6.921979,13.813198,3.189818,Capillaries,WT,1
		8.523518,10.999308,2.955600,Artery,WT,1
		8.418931,7.173108,2.963495,Artery,WT,1
		11.494230,9.200316,3.185946,Capillaries,WT,1
		13.069695,9.873104,3.382556,Capillaries,WT,1
		10.021711,8.132341,2.899454,Capillaries,WT,1
		9.270386,4.325572,3.222548,Sprouting Front,WT,1
		7.679246,2.068291,2.741361,Capillaries,WT,1
		9.232078,17.255196,3.249638,Artery,WT,1
		7.028673,10.850594,3.297921,Artery,WT,1
		9.209017,5.356470,2.456756,Capillaries,WT,1
		11.483434,14.322600,3.609007,Artery,WT,1
		10.657515,0.285957,-1.427803,Sprouting Front,WT,1
		8.523518,1.266088,-2.488465,Sprouting Front,WT,1
		6.942428,0.107371,-2.284360,Capillaries,WT,1
		5.511025,6.016038,1.922857,Capillaries,WT,1
		5.472305,1.356586,2.662267,Sprouting Front,WT,1
		9.168521,13.550412,2.730245,Artery,WT,1
		12.305758,8.387773,2.880462,Artery,WT,1
		6.237967,0.850224,2.980675,Sprouting Front,WT,1
		6.108803,0.019729,-4.056172,Capillaries,WT,1
		6.192351,5.568745,3.589124,Capillaries,WT,1
		7.830058,11.078720,3.498504,Artery,WT,1
		7.739008,1.901451,-2.420458,Sprouting Front,WT,1
		9.209017,28.835376,3.117630,Capillaries,WT,1
		8.412614,6.088676,3.023939,Capillaries,WT,1
		6.942428,10.285153,2.888792,Capillaries,WT,1
		6.123289,2.092920,2.849719,Capillaries,WT,1
		7.048812,8.171226,2.978163,Capillaries,WT,1
		7.745874,12.940959,2.801717,Artery,WT,1
		10.743624,14.105635,2.961688,Artery,WT,1
		9.864889,8.404844,3.304284,Capillaries,WT,1
		9.131727,14.567976,3.075706,Artery,WT,1
		10.781492,14.688483,3.002930,Artery,WT,1
		8.490190,4.973202,2.406920,Artery,WT,1
		9.904327,13.583218,3.178700,Artery,WT,1
		9.270386,0.072211,2.977755,Capillaries,WT,1
		7.761871,14.613482,3.401448,Artery,WT,1
		6.166543,0.564933,-2.262911,Capillaries,WT,1
		6.097189,11.554636,3.237111,Artery,WT,1
		6.215201,2.305823,-2.542217,Sprouting Front,WT,1
		8.506870,1.427606,-2.219722,Capillaries,WT,1
		9.226318,0.158370,3.164962,Capillaries,WT,1
		9.131727,15.261274,3.049403,Artery,WT,1
		10.005785,14.090822,3.109975,Artery,WT,1
		6.291707,0.907021,-0.525322,Capillaries,WT,1
		10.120241,15.370018,3.093082,Artery,WT,1
		7.739008,2.535544,3.028427,Capillaries,WT,1
		6.223748,0.120602,-0.104501,Capillaries,WT,1
		10.866619,12.351694,3.110479,Artery,WT,1
		6.166543,17.981840,3.249006,Capillaries,WT,1
		9.934695,16.253394,3.085709,Artery,WT,1
		6.965361,1.914905,-3.010009,Sprouting Front,WT,1
		9.085037,0.065175,0.017259,Capillaries,WT,1
		9.991607,3.503444,2.772161,Capillaries,WT,1
		9.086987,1.004886,-3.564956,Sprouting Front,WT,1
		7.663077,1.355292,-3.121714,Sprouting Front,WT,1
		10.649199,5.465056,3.068452,Artery,WT,1
		6.311391,7.658154,2.090317,Capillaries,WT,1
		10.715549,11.637536,3.374463,Artery,WT,1
		6.235126,3.260164,-2.405124,Sprouting Front,WT,1
		6.921979,3.252590,3.514621,Capillaries,WT,1
		7.752734,2.874826,3.054403,Capillaries,WT,1
		6.146396,0.010368,-4.839109,Capillaries,WT,1
		11.521946,16.444785,3.217664,Artery,WT,1
		8.562926,3.371363,0.334282,Sprouting Front,WT,1
		7.830058,19.653210,3.191210,Artery,WT,1
		8.471386,22.324816,3.128020,Artery,WT,1
		6.325413,0.395050,-4.284677,Capillaries,WT,1
		10.835592,16.430915,2.728172,Artery,WT,1
		8.406293,2.535947,3.410481,Capillaries,WT,1
		6.166543,2.732589,3.768258,Capillaries,WT,1
		6.146396,2.887541,3.587702,Capillaries,WT,1
		6.232284,8.838996,-1.626221,Capillaries,WT,1
		8.513117,5.807664,3.321374,Capillaries,WT,1
		9.979185,20.207116,3.254316,Artery,WT,1
		8.479748,21.754524,2.954305,Artery,WT,1
		12.272595,14.042551,3.182239,Artery,WT,1
		9.160787,14.338973,2.895718,Artery,WT,1
		9.968526,12.839838,3.071892,Artery,WT,1
		9.378704,4.983432,3.076730,Capillaries,WT,1
		8.556715,15.344727,3.393346,Artery,WT,1
		6.370077,0.591236,1.845473,Sprouting Front,WT,1
		8.523518,5.613763,3.164832,Capillaries,WT,1
		9.293294,17.554674,3.050663,Artery,WT,1
		7.745874,2.539488,2.671277,Capillaries,WT,1
		5.433309,2.451108,-1.144693,Capillaries,WT,1
		10.708933,12.839838,3.085171,Artery,WT,1
		10.041141,18.501411,3.117348,Artery,WT,1
		6.904036,14.775733,3.422776,Artery,WT,1
		7.739008,6.055865,3.479453,Capillaries,WT,1
		6.266309,1.460196,1.774629,Capillaries,WT,1
		8.535982,0.029868,4.913625,Capillaries,WT,1
		7.679246,19.134395,3.043694,Artery,WT,1
		10.811035,16.226846,3.041556,Artery,WT,1
		11.525021,5.074279,3.341432,Capillaries,WT,1
		6.314198,1.758847,2.508029,Capillaries,WT,1
		10.005785,0.826168,2.961647,Capillaries,WT,1
		10.624210,8.065597,2.842451,Artery,WT,1
		8.506870,15.056492,2.847124,Artery,WT,1
		10.732073,9.632109,3.224467,Artery,WT,1
		6.988220,1.109122,2.591146,Capillaries,WT,1
		8.523518,5.649633,-3.214547,Capillaries,WT,1
		8.535982,4.007056,2.750267,Capillaries,WT,1
		7.048812,18.184913,3.247144,Capillaries,WT,1
		7.033713,4.424888,-2.700241,Capillaries,WT,1
		6.852513,1.276079,0.144544,Capillaries,WT,1
		6.129074,2.458814,2.873789,Capillaries,WT,1
		10.783135,0.166869,-2.773098,Capillaries,WT,1
		9.260824,11.841546,2.874091,Artery,WT,1
		6.237967,0.002100,-0.942066,Capillaries,WT,1
		6.921979,1.432712,-3.259942,Capillaries,WT,1
		7.727551,0.208273,-1.040279,Capillaries,WT,1
		9.864889,19.058442,2.890702,Capillaries,WT,1
		5.459337,2.983950,3.013966,Sprouting Front,WT,1
		6.076812,0.700019,-1.539387,Capillaries,WT,1
		12.165282,12.003005,3.202158,Artery,WT,1
		6.257820,25.310547,2.832628,Artery,WT,1
		12.049663,11.841546,2.832157,Artery,WT,1
		6.257820,4.263578,1.865310,Capillaries,WT,1
		11.484977,20.393922,3.806173,Artery,WT,1
		6.232284,0.506020,-0.515573,Capillaries,WT,1
		10.861726,11.148909,3.090377,Artery,WT,1
		9.209017,6.178834,2.992309,Capillaries,WT,1
		12.292792,8.352911,2.863817,Artery,WT,1
		6.082641,2.542271,-2.951051,Sprouting Front,WT,1
		6.314198,0.015019,-3.771454,Capillaries,WT,1
		8.437852,0.570827,-3.984061,Capillaries,WT,1
		5.539887,3.938363,1.452459,Capillaries,WT,1
		8.494363,11.678194,3.214959,Artery,WT,1
		6.155039,0.109050,5.061771,Capillaries,WT,1
		10.703968,9.850292,3.022818,Artery,WT,1
		6.995822,0.469272,2.508259,Sprouting Front,WT,1
		6.350575,0.488574,0.000563,Sprouting Front,WT,1
		6.237967,0.333237,-1.231714,Capillaries,WT,1
		5.511025,0.670930,1.024775,Sprouting Front,WT,1
		7.683860,0.414644,0.367848,Sprouting Front,WT,1
		6.146396,0.004480,-1.915057,Capillaries,WT,1
		5.390746,0.796483,-0.197438,Capillaries,WT,1
		6.314198,0.115770,-2.042111,Capillaries,WT,1
		11.581768,4.590526,2.736325,Capillaries,WT,1
		6.232284,0.000881,-2.210431,Capillaries,WT,1
		6.266309,42.856035,3.012469,Capillaries,WT,1
		10.610859,19.208636,3.056425,Artery,WT,1
		13.638927,0.004932,2.038202,Capillaries,WT,1
		6.257820,0.830655,2.821902,Sprouting Front,WT,1
		8.620673,0.005153,-1.054256,Capillaries,WT,1
		6.146396,2.194157,-1.137089,Sprouting Front,WT,1
		6.988220,21.529461,3.477529,Capillaries,WT,1
		11.538850,12.657404,3.290459,Artery,WT,1
		8.355550,16.264103,3.268783,Artery,WT,1
		6.269136,0.021508,-1.899875,Capillaries,WT,1
		5.462582,1.149825,1.846231,Capillaries,WT,1
		5.482010,1.606223,-2.666545,Sprouting Front,WT,1
		8.412614,1.064221,-3.214982,Capillaries,WT,1
		7.725258,18.945222,3.231417,Capillaries,WT,1
		11.378022,2.139667,2.889035,Capillaries,WT,1
		8.473477,2.341146,2.868762,Capillaries,WT,1
		15.350414,0.157923,2.971898,Capillaries,WT,1
		5.462582,3.335304,1.418592,Capillaries,WT,1
		6.235126,0.190446,4.900543,Capillaries,WT,1
		5.459337,1.142365,0.162068,Capillaries,WT,1
		7.005947,18.262318,3.287038,Capillaries,WT,1
		6.027037,0.071339,0.358006,Capillaries,WT,1
		9.180109,12.561448,2.997997,Artery,WT,1
		5.390746,1.645232,1.791451,Capillaries,WT,1
		9.168521,17.726362,2.996783,Artery,WT,1
		7.761871,14.535888,3.225637,Artery,WT,1
		6.257820,2.776223,2.750714,Sprouting Front,WT,1
		10.639210,0.384402,0.345918,Capillaries,WT,1
		9.979185,0.999278,-2.809524,Sprouting Front,WT,1
		6.175158,2.452802,2.739101,Capillaries,WT,1
		6.257820,13.264897,2.687677,Capillaries,WT,1
		6.215201,1.551834,2.888590,Capillaries,WT,1
		6.235126,4.169519,-0.999222,Capillaries,WT,1
		9.882835,11.489994,3.122242,Artery,WT,1
		7.739008,2.407679,3.272186,Capillaries,WT,1
		9.185898,1.482321,-2.519147,Sprouting Front,WT,1
		9.940044,0.952233,3.120819,Sprouting Front,WT,1
		6.215201,0.883118,1.045232,Capillaries,WT,1
		9.979185,1.712298,3.196690,Sprouting Front,WT,1
		8.338567,11.944329,3.019488,Artery,WT,1
		6.927097,0.142707,-2.239944,Capillaries,WT,1
		6.328214,2.099413,0.843840,Capillaries,WT,1
		7.727551,12.329227,2.966704,Artery,WT,1
		10.035846,13.808252,3.350378,Capillaries,WT,1
		5.511025,0.953631,-1.118779,Capillaries,WT,1
		6.146396,1.933325,3.350060,Capillaries,WT,1
		9.321851,12.844598,2.999837,Capillaries,WT,1
		7.752734,0.705865,0.162842,Capillaries,WT,1
		6.108803,2.007877,2.301468,Capillaries,WT,1
		9.241670,1.543233,-2.722108,Sprouting Front,WT,1
		9.180109,12.346718,3.301759,Artery,WT,1
		7.690775,5.822870,3.088562,Capillaries,WT,1
		10.822502,18.133254,3.112452,Capillaries,WT,1
		5.488471,4.565669,0.906333,Capillaries,WT,1
		5.488471,0.048083,3.161165,Capillaries,WT,1
		9.232078,1.061338,-0.303037,Sprouting Front,WT,1
		6.842162,5.041216,3.142224,Capillaries,WT,1
		6.269136,1.782775,1.395444,Capillaries,WT,1
		5.511025,0.032084,4.871731,Capillaries,WT,1
		6.215201,9.958360,2.066333,Capillaries,WT,1
		7.861677,0.149032,-0.262769,Capillaries,WT,1
		6.942428,10.569207,-2.991330,Capillaries,WT,1
		11.558796,9.813216,3.066541,Artery,WT,1
		6.852513,0.505270,0.197417,Capillaries,WT,1
		9.067466,11.416894,-2.997741,Capillaries,WT,1
		6.070977,3.806451,-3.461704,Capillaries,WT,1
		6.215201,5.142780,0.926912,Capillaries,WT,1
		6.988220,2.225119,-2.223604,Capillaries,WT,1
		9.055733,9.680175,2.824980,Capillaries,WT,1
		6.995822,2.945617,3.062966,Capillaries,WT,1
		10.657515,12.818507,3.098517,Artery,WT,1
		9.160787,12.888924,3.264915,Artery,WT,1
		6.155039,35.401575,-1.940075,Artery,WT,1
		6.166543,4.675597,3.139763,Capillaries,WT,1
		6.985683,0.003844,-5.780348,Capillaries,WT,1
		6.911732,37.717589,3.561847,Capillaries,WT,1
		12.191472,12.461499,3.319072,Artery,WT,1
		6.223748,9.021893,2.626116,Capillaries,WT,1
		7.598056,4.638938,3.478803,Capillaries,WT,1
		7.103901,10.737625,3.683983,Capillaries,WT,1
		6.942428,1.025191,4.382085,Capillaries,WT,1
		5.354466,4.521203,-2.314040,Capillaries,WT,1
		6.995822,3.243347,3.332657,Sprouting Front,WT,1
		9.241670,0.005304,-3.550026,Capillaries,WT,1
		7.577038,12.201783,3.391298,Capillaries,WT,1
		7.614363,0.691835,2.775827,Sprouting Front,WT,1
		6.155039,3.651315,-1.106286,Capillaries,WT,1
		9.260824,14.870568,3.063390,Capillaries,WT,1
		6.146396,0.647697,-0.227883,Sprouting Front,WT,1
		6.166543,0.641205,0.291270,Sprouting Front,WT,1
		6.129074,7.354734,3.259979,Capillaries,WT,1
		10.007556,9.476911,3.237386,Artery,WT,1
		10.715549,8.227029,3.059164,Artery,WT,1
		9.193611,19.951939,3.019583,Artery,WT,1
		8.604213,0.522297,-5.977301,Capillaries,WT,1
		9.193611,2.835888,-3.362743,Capillaries,WT,1
		7.718373,2.345848,-0.210091,Capillaries,WT,1
		6.370077,1.269931,-2.237111,Sprouting Front,WT,1
		7.681553,0.532607,2.762207,Sprouting Front,WT,1
		12.384702,9.878252,2.819534,Capillaries,WT,1
		9.956075,25.324597,3.093054,Artery,WT,1
		10.602506,15.297963,3.202307,Artery,WT,1
		6.257820,0.043972,3.863170,Sprouting Front,WT,1
		5.472305,1.095032,3.299159,Capillaries,WT,1
		6.235126,22.303647,2.997501,Capillaries,WT,1
		6.166543,0.039072,2.747124,Sprouting Front,WT,1
		6.050512,2.931044,-0.042108,Sprouting Front,WT,1
		6.311391,0.480091,1.686907,Capillaries,WT,1
		6.146396,15.229369,3.148713,Capillaries,WT,1
		6.314198,0.328618,2.861552,Capillaries,WT,1
		6.223748,11.555503,3.302377,Artery,WT,1
		9.877455,34.521247,2.954237,Artery,WT,1
		7.665389,12.661207,2.973599,Capillaries,WT,1
		9.272297,23.425624,3.134989,Artery,WT,1
		5.459337,2.314300,3.782927,Capillaries,WT,1
		6.257820,5.676325,2.952077,Capillaries,WT,1
		10.153454,27.873506,3.041376,Artery,WT,1
		7.861677,3.546836,-3.234862,Capillaries,WT,1
		6.232284,35.976495,-0.896844,Capillaries,WT,1
		9.993381,36.722801,3.127243,Artery,WT,1
		6.266309,18.096901,3.390224,Capillaries,WT,1
		9.956075,19.841816,3.136523,Artery,WT,1
		9.321851,8.419478,3.187183,Capillaries,WT,1
		10.657515,24.915180,2.879876,Artery,WT,1
		6.904036,26.839690,3.373736,Artery,WT,1
		9.378704,5.950885,3.707625,Capillaries,WT,1
		8.513117,23.428433,3.143555,Capillaries,WT,1
		10.708933,19.901801,3.065510,Artery,WT,1
		6.129074,0.050840,-3.041566,Capillaries,WT,1
		8.404185,20.811415,2.857793,Artery,WT,1
		5.324599,1.981599,-2.478034,Sprouting Front,WT,1
		8.437852,14.175454,3.020681,Capillaries,WT,1
		9.193611,19.963570,2.997292,Artery,WT,1
		7.560650,22.429607,3.387769,Capillaries,WT,1
		9.318049,29.024016,3.122623,Artery,WT,1
		10.708933,26.363424,3.242631,Artery,WT,1
		7.663077,3.447517,-3.233402,Capillaries,WT,1
		10.090432,9.321942,2.980424,Capillaries,WT,1
		6.904036,6.829918,2.821680,Capillaries,WT,1
		10.811035,19.366757,3.156321,Artery,WT,1
		6.314198,2.841334,1.505531,Capillaries,WT,1
		10.702312,21.504086,3.279906,Capillaries,WT,1
		6.985683,9.990766,2.719325,Artery,WT,1
		5.390746,14.777546,2.541175,Capillaries,WT,1
		6.283253,3.079343,2.905560,Capillaries,WT,1
		10.005785,22.704803,3.172512,Artery,WT,1
		8.429448,19.280295,3.433355,Capillaries,WT,1
		12.224855,21.709362,2.794418,Artery,WT,1
		11.521946,17.672395,3.307256,Artery,WT,1
		10.776560,9.510305,3.409597,Capillaries,WT,1
		7.720669,1.553283,2.681236,Capillaries,WT,1
		11.450984,0.262317,0.690719,Capillaries,WT,1
		5.390746,0.936727,4.750940,Capillaries,WT,1
		9.270386,34.892693,3.462342,Artery,WT,1
		7.752734,0.868366,-1.270914,Sprouting Front,WT,1
		7.720669,0.000673,1.419252,Capillaries,WT,1
		7.739008,2.586106,-2.855914,Capillaries,WT,1
		9.086987,41.858650,3.431917,Capillaries,WT,1
		10.737025,19.242550,3.042541,Artery,WT,1
		5.472305,0.768310,2.068057,Capillaries,WT,1
		6.291707,16.203562,-2.410299,Capillaries,WT,1
		7.718373,0.275189,-0.506787,Sprouting Front,WT,1
		6.215201,16.124753,3.565497,Capillaries,WT,1
		11.497313,35.043878,3.204743,Artery,WT,1
		7.720669,0.431641,2.373407,Capillaries,WT,1
		10.732073,21.709362,2.947087,Artery,WT,1
		8.387300,6.893961,3.232528,Capillaries,WT,1
		6.155039,17.237314,2.870277,Capillaries,WT,1
		6.166543,0.697366,0.146907,Capillaries,WT,1
		6.146396,0.892413,1.638474,Sprouting Front,WT,1
		6.215201,0.968700,1.899453,Capillaries,WT,1
		11.469538,1.575356,3.428770,Sprouting Front,WT,1
		6.257820,1.601008,3.669432,Capillaries,WT,1
		12.878487,2.863804,-0.449675,Capillaries,WT,1
		6.942428,3.546762,-2.876168,Capillaries,WT,1
		8.429448,2.513689,-0.284235,Capillaries,WT,1
		8.535982,5.536008,3.237890,Capillaries,WT,1
		6.967905,2.053291,-3.005752,Sprouting Front,WT,1
		8.460921,0.739470,-1.843436,Capillaries,WT,1
		6.076812,8.042585,3.062103,Capillaries,WT,1
		7.720669,3.660016,3.240186,Capillaries,WT,1
		6.257820,3.854636,-1.279100,Sprouting Front,WT,1
		12.982635,5.560764,2.781305,Capillaries,WT,1
		8.355550,31.792117,3.054450,Capillaries,WT,1
		7.679246,2.560037,-1.120376,Capillaries,WT,1
		7.861677,1.459923,-0.285354,Sprouting Front,WT,1
		7.739008,5.661928,-0.256381,Capillaries,WT,1
		8.479748,17.171163,3.102543,Capillaries,WT,1
		9.092835,2.585809,3.874660,Capillaries,WT,1
		6.097189,13.073870,2.136276,Capillaries,WT,1
		7.755019,5.264403,3.092152,Capillaries,WT,1
		9.321851,12.561399,3.598464,Capillaries,WT,1
		6.155039,0.391247,1.737364,Capillaries,WT,1
		7.761871,17.497249,3.388594,Capillaries,WT,1
		6.927097,0.814845,-2.363110,Sprouting Front,WT,1
		6.131964,0.840741,3.346449,Sprouting Front,WT,1
		6.237967,13.278999,2.996638,Capillaries,WT,1
		9.106466,10.003640,3.267560,Capillaries,WT,1
		8.418931,29.899033,2.869788,Capillaries,WT,1
		6.129074,0.661677,-1.823925,Sprouting Front,WT,1
		7.761871,14.172497,-3.674985,Capillaries,WT,1
		9.149174,0.332232,3.075833,Sprouting Front,WT,1
		7.683860,2.742150,0.061803,Capillaries,WT,1
		8.456731,0.375404,3.491290,Sprouting Front,WT,1
		6.215201,1.366979,1.323836,Capillaries,WT,1
		6.108803,0.264006,-4.079267,Capillaries,WT,1
		8.418931,3.069848,3.009054,Capillaries,WT,1
		6.985683,0.879278,0.732921,Capillaries,WT,1
		7.033713,16.119757,2.735618,Capillaries,WT,1
		10.697344,36.451776,3.041211,Capillaries,WT,1
		6.166543,0.265556,2.277297,Capillaries,WT,1
		8.454635,6.722630,-3.243278,Capillaries,WT,1
		6.904036,14.315192,3.063814,Capillaries,WT,1
		6.314198,1.490866,-0.909425,Capillaries,WT,1
		7.775556,4.935053,3.015520,Capillaries,WT,1
		6.209496,0.730286,2.060328,Capillaries,WT,1
		9.870276,4.576098,3.096271,Capillaries,WT,1
		10.062295,14.066358,3.101563,Capillaries,WT,1
		7.588722,3.590520,2.739298,Capillaries,WT,1
		6.311391,2.296577,-2.255357,Capillaries,WT,1
		7.775556,14.409835,-2.996401,Capillaries,WT,1
		8.546355,0.244331,-3.892481,Capillaries,WT,1
		6.215201,0.187622,0.488648,Capillaries,WT,1
		5.482010,18.624319,-2.418027,Capillaries,WT,1
		8.494363,1.241051,0.166942,Capillaries,WT,1
		10.703968,10.650251,3.278935,Capillaries,WT,1
		6.257820,1.878503,0.139890,Sprouting Front,WT,1
		6.235126,45.552474,-2.985475,Capillaries,WT,1
		5.472305,3.745154,-1.473132,Capillaries,WT,1
		10.025246,13.209926,2.992447,Capillaries,WT,1
		5.462582,0.483597,-1.273068,Capillaries,WT,1
		6.283253,6.093951,-3.246147,Capillaries,WT,1
		9.191683,11.406153,2.845355,Capillaries,WT,1
		6.328214,4.496017,-1.999600,Capillaries,WT,1
		7.739008,27.910536,3.783654,Capillaries,WT,1
		6.967905,1.059677,-3.155146,Capillaries,WT,1
		9.333249,0.235106,2.893478,Sprouting Front,WT,1
		10.557285,0.364534,2.267035,Capillaries,WT,1
		6.175158,0.295960,-0.723638,Capillaries,WT,1
		8.471386,8.607530,2.982143,Capillaries,WT,1
		5.482010,6.712704,1.962711,Capillaries,WT,1
		7.761871,1.849625,-2.776765,Sprouting Front,WT,1
		7.727551,3.566867,-2.632635,Capillaries,WT,1
		10.599163,19.611552,3.221081,Capillaries,WT,1
		5.433309,0.455061,1.408183,Sprouting Front,WT,1
		7.739008,0.598973,-0.019140,Capillaries,WT,1
		7.739008,47.076750,-3.367753,Capillaries,WT,1
		7.096414,0.653145,3.048416,Sprouting Front,WT,1
		10.597491,0.206433,-0.258517,Capillaries,WT,1
		6.166543,21.976070,-2.003803,Capillaries,WT,1
		9.346530,11.952365,-3.065893,Capillaries,WT,1
		9.270386,13.075224,3.121910,Capillaries,WT,1
		9.255082,1.436766,0.350378,Capillaries,WT,1
		6.108803,4.373890,0.481602,Capillaries,WT,1
		6.076812,1.805198,-1.592443,Sprouting Front,WT,1
		12.292792,3.201778,-2.975145,Capillaries,WT,1
		6.257820,1.026027,-0.631898,Capillaries,WT,1
		7.598056,3.444700,3.803952,Capillaries,WT,1
		8.494363,5.639621,3.207939,Capillaries,WT,1
		7.096414,0.210918,0.056969,Capillaries,WT,1
		10.732073,1.090031,-3.846123,Sprouting Front,WT,1
		9.293294,1.617780,2.805482,Capillaries,WT,1
		7.681553,3.820062,3.608654,Capillaries,WT,1
		6.975530,1.577868,3.195570,Capillaries,WT,1
		5.324599,2.331938,0.374740,Sprouting Front,WT,1
		8.404185,3.668208,3.468658,Capillaries,WT,1
		9.968526,2.450637,3.561914,Capillaries,WT,1
		6.175158,2.123101,-1.624994,Capillaries,WT,1
		6.070977,17.363970,0.692048,Capillaries,WT,1
		5.539887,1.863735,1.858090,Capillaries,WT,1
		6.283253,2.097647,-2.744612,Sprouting Front,WT,1
		7.800583,16.887077,3.192268,Capillaries,WT,1
		6.921979,15.597910,-2.960918,Capillaries,WT,1
		8.334316,31.524466,3.650071,Capillaries,WT,1
		6.108803,8.975325,3.149778,Capillaries,WT,1
		7.028673,0.996778,3.650955,Capillaries,WT,1
		7.086420,1.627916,-0.444452,Sprouting Front,WT,1
		8.506870,1.293197,3.127927,Sprouting Front,WT,1
		6.967905,11.713653,3.381594,Capillaries,WT,1
		5.459337,17.553943,-1.717088,Capillaries,WT,1
		9.180109,2.400638,-0.162400,Capillaries,WT,1
		6.192351,0.902175,1.347747,Capillaries,WT,1
		16.792549,4.068782,2.449876,Capillaries,WT,1
		5.488471,12.446307,-1.721097,Capillaries,WT,1
		6.257820,0.210255,-0.189130,Capillaries,WT,1
		7.775556,4.424330,-3.765025,Capillaries,WT,1
		5.459337,34.300582,2.995065,Capillaries,WT,1
		6.257820,1.242523,1.794217,Capillaries,WT,1
		6.314198,26.582940,2.493813,Capillaries,WT,1
		8.454635,3.017438,3.619610,Capillaries,WT,1
		6.192351,10.361738,-1.610548,Capillaries,WT,1
		7.076410,5.300459,3.395733,Capillaries,WT,1
		7.616690,13.623205,3.375396,Capillaries,WT,1
		6.166543,15.886674,-1.813202,Capillaries,WT,1
		6.965361,0.057240,2.985084,Sprouting Front,WT,1
		9.963192,37.549473,-3.195004,Capillaries,WT,1
		7.056350,24.828134,2.765963,Capillaries,WT,1
		6.995822,3.522076,-3.705051,Capillaries,WT,1
		10.019942,7.397841,3.201156,Capillaries,WT,1
		6.166543,1.128170,3.169756,Capillaries,WT,1
		8.460921,32.401486,-3.353766,Capillaries,WT,1
		6.175158,1.792110,3.299210,Capillaries,WT,1
		6.223748,5.831808,3.153987,Capillaries,WT,1
		5.462582,13.361820,1.487328,Capillaries,WT,1
		6.155039,14.893419,-3.419017,Capillaries,WT,1
		6.314198,2.153101,2.421741,Capillaries,WT,1
		6.257820,8.061845,-2.623449,Capillaries,WT,1
		9.947172,3.011280,3.440905,Capillaries,WT,1
		6.266309,5.110756,2.394221,Capillaries,WT,1
		6.328214,1.994346,-0.105251,Capillaries,WT,1
		6.257820,1.916811,2.180112,Capillaries,WT,1
		7.739008,13.817590,3.249432,Capillaries,WT,1
		6.129074,11.698780,-2.770227,Capillaries,WT,1
		7.683860,14.680373,-0.131982,Capillaries,WT,1
		6.146396,9.199560,-3.500506,Capillaries,WT,1
		6.235126,0.431631,1.622386,Capillaries,WT,1
		6.257820,25.917628,0.567580,Capillaries,WT,1
		7.056350,15.582448,3.480124,Capillaries,WT,1
		7.761871,15.744223,3.014370,Capillaries,WT,1
		6.235126,0.225583,1.276795,Sprouting Front,WT,1
		6.257820,0.079093,2.240433,Capillaries,WT,1
		8.429448,3.692563,3.596048,Capillaries,WT,1
		10.035846,4.270401,2.648978,Capillaries,WT,1
		9.180109,2.682638,-2.935619,Capillaries,WT,1
		9.293294,5.098332,2.859850,Capillaries,WT,1
		19.827431,0.677504,3.565449,Capillaries,WT,1
		6.155039,2.456651,2.909631,Capillaries,WT,1
		6.209496,1.301849,3.184806,Capillaries,WT,1
		6.192351,0.051943,0.002428,Capillaries,WT,1
		6.129074,32.594939,3.374520,Capillaries,WT,1
		7.718373,1.267504,0.620277,Capillaries,WT,1
		7.830058,12.843833,-0.009960,Capillaries,WT,1
		9.241670,37.482577,-3.308204,Capillaries,WT,1
		6.927097,2.864440,1.385759,Capillaries,WT,1
		12.237894,0.037721,-2.686486,Sprouting Front,WT,1
		10.062295,1.236852,-3.186701,Sprouting Front,WT,1
		6.175158,0.507651,-1.701325,Capillaries,WT,1
		9.149174,2.667302,3.231789,Capillaries,WT,1
		10.811035,4.266529,3.047896,Capillaries,WT,1
		6.215201,1.528542,-2.003960,Capillaries,WT,1
		6.232284,3.942726,2.291655,Capillaries,WT,1
		10.599163,0.709493,-0.677129,Sprouting Front,WT,1
		9.369252,0.001889,-4.349311,Capillaries,WT,1
		8.387300,2.676517,3.028119,Capillaries,WT,1
		6.995822,0.022030,3.002759,Capillaries,WT,1
		6.146396,0.257431,-3.436252,Capillaries,WT,1
		7.761871,4.163528,2.996376,Capillaries,WT,1
		7.005947,19.637807,3.097264,Capillaries,WT,1
		12.272595,1.491784,-0.542619,Capillaries,WT,1
		6.166543,1.610078,0.470763,Capillaries,WT,1
		7.005947,3.660550,2.883498,Capillaries,WT,1
		8.460921,0.208512,-0.251833,Sprouting Front,WT,1
		11.558796,5.901152,3.109291,Capillaries,WT,1
		6.129074,56.938902,1.467643,Capillaries,WT,1
		7.761871,3.122548,-3.269364,Capillaries,WT,1
		7.681553,6.067390,-3.077734,Capillaries,WT,1
		6.311391,8.261606,-1.221575,Capillaries,WT,1
		6.988220,0.367879,-0.073596,Capillaries,WT,1
		6.257820,4.157828,3.346711,Capillaries,WT,1
		7.663077,1.027871,2.708003,Capillaries,WT,1
		9.287573,7.148371,3.454598,Capillaries,WT,1
		7.830058,3.254259,3.209342,Capillaries,WT,1
		9.293294,21.408369,2.987045,Capillaries,WT,1
		9.241670,4.576815,3.422744,Capillaries,WT,1
		6.082641,12.462780,-2.740307,Capillaries,WT,1
		7.745874,0.041063,0.090414,Capillaries,WT,1
		6.965361,5.328712,-2.906034,Capillaries,WT,1
		10.041141,4.336802,3.209821,Capillaries,WT,1
		6.965361,1.765357,2.441210,Capillaries,WT,1
		5.459337,1.308005,-1.446325,Sprouting Front,WT,1
		9.827096,11.813492,-3.098308,Capillaries,WT,1
		6.235126,1.137532,3.036883,Capillaries,WT,1
		9.180109,10.498741,-3.170211,Capillaries,WT,1
		7.727551,1.144568,-3.417611,Capillaries,WT,1
		5.472305,1.939213,-0.327852,Capillaries,WT,1
		14.475910,8.636058,2.800799,Capillaries,WT,1
		6.237967,2.463466,2.857289,Capillaries,WT,1
		9.882835,0.202579,-0.811261,Capillaries,WT,1
		8.504787,7.166716,3.496456,Capillaries,WT,1
		7.681553,4.673380,3.012929,Capillaries,WT,1
		6.123289,2.155812,-1.688324,Capillaries,WT,1
		12.166738,11.774237,-3.174949,Capillaries,WT,1
		5.539887,0.327255,-3.228954,Sprouting Front,WT,1
		8.573266,0.198310,0.592363,Sprouting Front,WT,1
		8.460921,6.896900,3.737988,Capillaries,WT,1
		8.395747,0.373948,5.806677,Capillaries,WT,1
		6.965361,0.554501,0.480700,Capillaries,WT,1
		6.129074,0.961879,0.719703,Capillaries,WT,1
		6.944980,21.155125,-3.227763,Capillaries,WT,1
		6.893763,25.869517,-2.968318,Capillaries,WT,1
		6.215201,7.512895,0.381304,Capillaries,WT,1
		7.679246,1.361562,-2.606747,Sprouting Front,WT,1
		6.921979,0.133795,-2.592913,Sprouting Front,WT,1
		5.357775,13.013290,3.622160,Capillaries,WT,1
		6.215201,0.223459,3.460263,Capillaries,WT,1
		5.574960,2.368253,0.261233,Capillaries,WT,1
		7.854912,7.095228,-3.117020,Capillaries,WT,1
		8.471386,13.124706,3.191207,Capillaries,WT,1
		9.201317,19.444584,-3.823805,Capillaries,WT,1
		6.097189,3.265542,-2.787624,Capillaries,WT,1
		6.192351,3.958815,4.402201,Capillaries,WT,1
		7.086420,2.112719,-0.251849,Capillaries,WT,1
		9.920416,0.919273,-3.843700,Sprouting Front,WT,1
		8.429448,2.399334,3.736767,Capillaries,WT,1
		6.291707,6.966632,3.389654,Capillaries,WT,1
		9.300918,0.968963,-3.055157,Capillaries,WT,1
		6.129074,1.786580,-0.161557,Sprouting Front,WT,1
		8.336442,3.251577,3.469601,Capillaries,WT,1
		5.324599,1.213473,1.565772,Capillaries,WT,1
		5.488471,0.726908,-0.151651,Capillaries,WT,1
		6.175158,13.730210,2.097065,Capillaries,WT,1
		11.594002,2.203786,-3.623502,Capillaries,WT,1
		5.488471,2.684806,1.645648,Capillaries,WT,1
		8.587722,0.223691,-3.584207,Capillaries,WT,1
		10.655852,6.390695,3.608988,Capillaries,WT,1
		6.166543,3.349845,3.015966,Capillaries,WT,1
		6.108803,0.827256,-1.136057,Capillaries,WT,1
		6.985683,2.083818,-0.059631,Sprouting Front,WT,1
		7.727551,0.252849,0.263914,Sprouting Front,WT,1
		9.321851,10.612224,-3.257209,Capillaries,WT,1
		11.469538,6.979009,2.858210,Capillaries,WT,1
		6.215201,3.589338,-0.086712,Capillaries,WT,1
		6.131964,3.263598,-2.271589,Capillaries,WT,1
		8.513117,0.646714,-3.447297,Capillaries,WT,1
		6.232284,11.373504,-1.104571,Capillaries,WT,1
		6.942428,0.926698,-3.570475,Sprouting Front,WT,1
		6.155039,8.329920,-0.856737,Capillaries,WT,1
		6.235126,0.567053,-1.788831,Capillaries,WT,1
		6.192351,6.343970,2.965069,Capillaries,WT,1
		7.718373,1.045639,3.749800,Capillaries,WT,1
		6.257820,15.494107,-2.822580,Capillaries,WT,1
		6.328214,2.788511,1.494423,Capillaries,WT,1
		7.761871,1.556730,2.848371,Capillaries,WT,1
		8.336442,1.900472,3.271101,Capillaries,WT,1
		9.241670,10.527344,3.779508,Capillaries,WT,1
		6.146396,0.343717,-1.445843,Capillaries,WT,1
		6.257820,8.296602,-0.798988,Capillaries,WT,1
		9.232078,2.950966,3.083977,Capillaries,WT,1
		6.985683,4.063244,3.717242,Capillaries,WT,1
		7.863930,6.275168,3.279437,Capillaries,WT,1
		10.730422,1.690948,0.111754,Sprouting Front,WT,1
		6.257820,1.521015,2.874362,Capillaries,WT,1
		6.988220,0.101944,0.864375,Capillaries,WT,1
		6.235126,4.391668,1.581787,Capillaries,WT,1
		5.324599,0.002004,0.805004,Capillaries,WT,1
		7.003417,8.128276,2.519886,Capillaries,WT,1
		10.781492,19.707217,-2.996176,Capillaries,WT,1
		6.097189,0.081326,3.252508,Capillaries,WT,1
		7.830058,3.778075,2.632135,Capillaries,WT,1
		8.479748,1.131098,-0.596667,Capillaries,WT,1
		6.257820,28.601643,-3.429283,Capillaries,WT,1
		7.616690,4.699837,-3.105199,Capillaries,WT,1
		6.166543,0.332098,-3.881172,Capillaries,WT,1
		7.863930,3.656589,3.338245,Capillaries,WT,1
		6.314198,0.435344,-0.631912,Capillaries,WT,1
		6.070977,0.657899,-2.342830,Sprouting Front,WT,1
		5.539887,10.178001,-1.821636,Capillaries,WT,1
		7.739008,0.768603,-2.701326,Sprouting Front,WT,1
		6.232284,2.291925,-3.493437,Sprouting Front,WT,1
		6.988220,5.437376,-3.384756,Capillaries,WT,1
		6.146396,0.976645,-0.112115,Capillaries,WT,1
		13.060201,2.271054,2.885395,Capillaries,WT,1
		6.942428,1.760600,3.561295,Capillaries,WT,1
		6.942428,4.503355,-3.485599,Capillaries,WT,1
		6.257820,1.059703,-0.242440,Sprouting Front,WT,1
		6.192351,10.842913,-0.421299,Capillaries,WT,1
		9.185898,6.894827,0.109742,Capillaries,WT,1
		8.418931,3.501187,-0.685017,Capillaries,WT,1
		9.863093,1.353401,0.859461,Capillaries,WT,1
		5.354466,7.636748,-1.296601,Capillaries,WT,1
		8.523518,4.852850,2.238262,Capillaries,WT,1
		10.557285,7.672687,2.874428,Capillaries,WT,1
		6.237967,0.600767,2.081476,Capillaries,WT,1
		6.911732,12.363427,-3.059907,Capillaries,WT,1
		6.209496,11.139366,0.391829,Capillaries,WT,1
		9.968526,0.444812,-3.137002,Capillaries,WT,1
		6.146396,4.511282,3.883831,Capillaries,WT,1
		6.235126,0.622941,0.104433,Sprouting Front,WT,1
		8.506870,8.437934,3.020100,Capillaries,WT,1
		6.232284,0.916917,-0.754710,Capillaries,WT,1
		6.155039,1.416589,2.962175,Capillaries,WT,1
		7.073906,0.132547,0.571369,Sprouting Front,WT,1
		6.062215,0.930153,3.525819,Capillaries,WT,1
		7.616690,1.902540,3.008846,Capillaries,WT,1
		6.921979,0.267445,-1.501110,Capillaries,WT,1
		6.175158,0.083936,0.155226,Sprouting Front,WT,1
		6.146396,1.332314,-2.577568,Capillaries,WT,1
		8.454635,6.174734,-3.096016,Capillaries,WT,1
		6.266309,24.013889,-3.101356,Capillaries,WT,1
		8.471386,9.234971,-3.463622,Capillaries,WT,1
		6.911732,20.559356,-2.915561,Capillaries,WT,1
		7.003417,0.414074,0.539392,Capillaries,WT,1
		7.681553,4.003090,2.799343,Capillaries,WT,1
		6.131964,5.905055,-4.555982,Capillaries,WT,1
		8.437852,0.838799,0.442151,Capillaries,WT,1
		7.690775,0.808516,3.123306,Capillaries,WT,1
		8.460921,51.730535,2.824452,Capillaries,WT,1
		7.718373,0.122940,3.853941,Sprouting Front,WT,1
		6.921979,9.112936,-2.778384,Capillaries,WT,1
		5.539887,3.777136,3.632415,Capillaries,WT,1
		6.944980,10.279844,-2.991718,Capillaries,WT,1
		6.166543,2.612996,-1.903139,Capillaries,WT,1
		9.993381,0.172531,2.956080,Sprouting Front,WT,1
		6.967905,1.249163,-0.217529,Sprouting Front,WT,1
		6.257820,3.374329,2.073880,Capillaries,WT,1
		8.504787,11.079613,-3.301664,Capillaries,WT,1
		10.732073,16.269828,2.785627,Capillaries,WT,1
		6.283253,0.848506,-3.614304,Sprouting Front,WT,1
		7.752734,8.015476,3.325501,Capillaries,WT,1
		6.108803,2.201724,0.518005,Capillaries,WT,1
		17.462940,11.762638,-3.098066,Capillaries,WT,1
		1.683786,0.199871,-1.039569,Sprouting Front,WT,1
		9.940044,5.368928,3.460750,Capillaries,WT,1
		6.328214,7.360912,-1.897526,Capillaries,WT,1
		10.027014,0.702114,-1.318870,Capillaries,WT,1
		6.927097,0.000016,-0.519022,Capillaries,WT,1
		7.800583,0.001050,-0.019039,Capillaries,WT,1
		6.146396,0.459384,2.370422,Capillaries,WT,1
		8.620673,4.840553,3.154707,Capillaries,WT,1
		8.471386,0.444976,2.676512,Capillaries,WT,1
		9.232078,0.880069,-2.371260,Capillaries,WT,1
		6.235126,10.151043,2.023660,Vein,WT,1
		5.488471,1.372508,-1.704714,Sprouting Front,WT,1
		8.529752,0.789902,0.147096,Capillaries,WT,1
		6.082641,12.761828,1.683565,Capillaries,WT,1
		9.232078,0.000202,-0.461145,Capillaries,WT,1
		11.371791,14.556049,-2.850961,Capillaries,WT,1
		9.979185,1.819242,3.427321,Capillaries,WT,1
		7.830058,0.000067,-1.106600,Capillaries,WT,1
		7.681553,0.164949,0.842208,Capillaries,WT,1
		6.269136,0.054959,-4.224072,Capillaries,WT,1
		6.146396,1.794564,-3.152445,Capillaries,WT,1
		7.096414,1.130071,0.505962,Capillaries,WT,1
		6.257820,0.018517,4.669589,Capillaries,WT,1
		7.782390,3.252974,2.597245,Capillaries,WT,1
		8.471386,2.638839,3.410547,Capillaries,WT,1
		6.395063,8.368141,2.358310,Capillaries,WT,1
		11.450984,5.840561,2.551798,Capillaries,WT,1
		6.166543,4.635272,-2.686977,Capillaries,WT,1
		9.262737,4.995647,-3.430989,Capillaries,WT,1
		6.175158,0.682430,-3.155924,Capillaries,WT,1
		6.411667,2.378179,-0.499326,Vein,WT,1
		6.155039,0.717184,-3.490094,Capillaries,WT,1
		10.025246,1.944117,2.977291,Capillaries,WT,1
		6.921979,4.727528,-2.394096,Capillaries,WT,1
		8.359790,25.798277,-3.421491,Capillaries,WT,1
		7.718373,0.933244,3.026966,Capillaries,WT,1
		6.266309,0.065137,3.656296,Capillaries,WT,1
		6.257820,0.048121,-2.909200,Capillaries,WT,1
		7.614363,8.423687,-0.221999,Capillaries,WT,1
		6.235126,3.848998,1.904027,Capillaries,WT,1
		11.334332,0.923752,3.731935,Capillaries,WT,1
		11.489604,2.147181,-2.517718,Capillaries,WT,1
		7.739008,11.555074,-2.950663,Capillaries,WT,1
		6.209496,0.622313,2.485715,Capillaries,WT,1
		12.914212,0.187050,-0.754176,Capillaries,WT,1
		5.488471,5.025044,-3.136225,Capillaries,WT,1
		6.235126,5.363132,-1.665107,Vein,WT,1
		6.291707,4.843222,1.288441,Capillaries,WT,1
		6.852513,0.737017,-3.377304,Capillaries,WT,1
		6.166543,2.639875,2.419881,Capillaries,WT,1
		10.732073,1.402594,-3.643150,Capillaries,WT,1
		6.108803,12.269116,-1.066947,Capillaries,WT,1
		8.562926,0.000540,-2.002113,Capillaries,WT,1
		7.005947,9.902426,2.556927,Capillaries,WT,1
		5.511025,7.615443,-1.188521,Capillaries,WT,1
		6.257820,1.501233,1.363700,Capillaries,WT,1
		6.921979,6.999188,-2.657707,Capillaries,WT,1
		6.232284,0.464112,0.149153,Capillaries,WT,1
		6.166543,0.314607,-0.221594,Capillaries,WT,1
		5.459337,3.140054,2.364287,Capillaries,WT,1
		6.906603,0.939885,1.564618,Capillaries,WT,1
		6.965361,2.304459,3.159104,Capillaries,WT,1
		9.086987,16.366389,2.822177,Capillaries,WT,1
		6.995822,2.072831,-0.580126,Capillaries,WT,1
		6.155039,1.137808,1.795958,Capillaries,WT,1
		6.166543,16.732145,-2.239602,Capillaries,WT,1
		6.215201,0.311916,4.373534,Capillaries,WT,1
		6.235126,0.000940,1.862111,Capillaries,WT,1
		6.237967,1.738728,3.502114,Capillaries,WT,1
		8.406293,0.562126,-0.689991,Capillaries,WT,1
		6.906603,4.986955,-3.578143,Vein,WT,1
		6.965361,4.577029,2.873497,Capillaries,WT,1
		6.192351,1.284932,-2.870526,Sprouting Front,WT,1
		6.209496,15.462943,-3.112406,Capillaries,WT,1
		7.830058,3.232702,3.444074,Capillaries,WT,1
		8.460921,0.950336,-0.561552,Sprouting Front,WT,1
		6.350575,0.898251,-0.019502,Sprouting Front,WT,1
		9.241670,12.595654,-3.036001,Capillaries,WT,1
		6.985683,6.896839,-2.964162,Capillaries,WT,1
		7.679246,1.619490,1.260561,Capillaries,WT,1
		8.604213,1.931462,-3.712835,Capillaries,WT,1
		9.201317,3.133172,-3.193316,Vein,WT,1
		6.995822,4.784309,0.020619,Capillaries,WT,1
		5.511025,0.146279,-2.896639,Sprouting Front,WT,1
		6.257820,4.294875,-2.963899,Capillaries,WT,1
		6.175158,1.260099,-3.792968,Capillaries,WT,1
		8.460921,0.002192,-1.811791,Capillaries,WT,1
		9.106466,2.322585,-0.175216,Capillaries,WT,1
		7.739008,0.885696,-3.039034,Sprouting Front,WT,1
		6.257820,0.872290,-0.594893,Sprouting Front,WT,1
		7.005947,1.105712,-0.722413,Sprouting Front,WT,1
		6.325413,0.501782,-0.436211,Capillaries,WT,1
		7.681553,3.093914,-2.313613,Capillaries,WT,1
		7.005947,5.086695,-3.322150,Capillaries,WT,1
		6.350575,0.024625,3.632116,Capillaries,WT,1
		6.146396,1.510221,2.809061,Capillaries,WT,1
		7.033713,1.716387,1.072149,Capillaries,WT,1
		8.429448,5.627424,-3.070668,Vein,WT,1
		10.005785,1.446364,-1.842428,Capillaries,WT,1
		6.266309,0.272687,0.943185,Capillaries,WT,1
		6.988220,0.081265,-2.736040,Capillaries,WT,1
		5.472305,5.824662,-2.431568,Capillaries,WT,1
		6.257820,5.043714,-1.877734,Capillaries,WT,1
		6.192351,3.095514,1.173838,Capillaries,WT,1
		12.374683,0.336725,4.250688,Capillaries,WT,1
		6.212349,0.064691,2.654888,Capillaries,WT,1
		6.906603,2.035621,0.423556,Capillaries,WT,1
		7.681553,2.472328,-3.057134,Vein,WT,1
		7.663077,6.655681,-3.077165,Capillaries,WT,1
		6.209496,7.479870,-0.241838,Vein,WT,1
		6.223748,3.115484,-0.532567,Sprouting Front,WT,1
		8.523518,6.018005,-3.238840,Vein,WT,1
		6.215201,6.924753,-0.015729,Capillaries,WT,1
		6.237967,3.520784,-1.960086,Capillaries,WT,1
		6.129074,0.001680,-1.507224,Capillaries,WT,1
		7.005947,4.963519,-3.209551,Vein,WT,1
		10.035846,1.951981,-3.395735,Capillaries,WT,1
		6.328214,7.746070,0.376854,Vein,WT,1
		6.257820,2.628153,-3.024671,Capillaries,WT,1
		7.725258,0.522644,1.837260,Capillaries,WT,1
		9.260824,5.403693,-2.928397,Vein,WT,1
		7.745874,5.709700,-2.816061,Capillaries,WT,1
		10.703968,5.497713,-2.975895,Vein,WT,1
		8.504787,4.467909,3.288955,Capillaries,WT,1
		9.920416,2.012046,0.630634,Capillaries,WT,1
		5.488471,14.137811,-2.522045,Vein,WT,1
		9.262737,1.697292,2.849614,Capillaries,WT,1
		7.861677,3.871184,-2.448796,Capillaries,WT,1
		6.129074,0.004764,-0.142843,Capillaries,WT,1
		5.482010,2.594987,-2.727721,Capillaries,WT,1
		6.328214,6.913069,-4.421976,Vein,WT,1
		6.852513,5.234640,2.230985,Capillaries,WT,1
		10.116739,0.032524,3.126248,Sprouting Front,WT,1
		18.217796,0.170183,-4.162887,Sprouting Front,WT,1
		6.269136,0.278040,-4.034306,Sprouting Front,WT,1
		9.318049,0.011067,4.178925,Capillaries,WT,1
		6.131964,4.677739,-3.387499,Vein,WT,1
		6.215201,7.797598,3.419934,Capillaries,WT,1
		7.616690,2.969569,3.173154,Capillaries,WT,1
		7.718373,13.014815,-3.298441,Vein,WT,1
		7.727551,0.445254,0.739327,Sprouting Front,WT,1
		8.387300,1.425909,-3.586724,Capillaries,WT,1
		8.406293,1.545994,-3.395001,Capillaries,WT,1
		6.852513,8.241319,-3.580436,Vein,WT,1
		7.056350,0.033100,0.018705,Sprouting Front,WT,1
		6.155039,5.700856,-4.445070,Vein,WT,1
		6.232284,0.732861,0.537027,Capillaries,WT,1
		9.977410,5.120675,-3.093642,Vein,WT,1
		5.511025,0.970802,-2.245444,Capillaries,WT,1
		6.166543,7.409681,-2.921334,Capillaries,WT,1
		8.490190,5.140897,-3.233277,Vein,WT,1
		6.314198,5.870059,-1.734404,Vein,WT,1
		6.223748,0.000674,1.268711,Capillaries,WT,1
		9.963192,1.797766,-2.972894,Sprouting Front,WT,1
		6.257820,5.071636,-1.391414,Capillaries,WT,1
		7.076410,16.883101,-2.974941,Vein,WT,1
		6.328214,2.564944,1.908528,Capillaries,WT,1
		6.314198,5.974465,-3.426577,Vein,WT,1
		7.834583,2.194546,3.112412,Capillaries,WT,1
		7.005947,0.508390,0.625461,Capillaries,WT,1
		5.574960,1.960093,1.858549,Capillaries,WT,1
		6.985683,1.860917,-0.587951,Capillaries,WT,1
		6.266309,2.630350,-1.330811,Capillaries,WT,1
		6.155039,0.854484,0.380682,Sprouting Front,WT,1
		7.739008,5.448373,3.519621,Capillaries,WT,1
		2.511608,6.573119,-4.434574,Vein,WT,1
		6.911732,11.028400,3.383293,Capillaries,WT,1
		6.209496,2.090361,2.260899,Sprouting Front,WT,1
		6.967905,2.234086,-3.456853,Capillaries,WT,1
		6.155039,2.404860,-2.363522,Capillaries,WT,1
		7.048812,1.566424,-3.592278,Capillaries,WT,1
		7.727551,4.504007,3.261893,Capillaries,WT,1
		6.166543,0.820520,-0.117113,Capillaries,WT,1
		9.241670,8.682585,-2.955685,Vein,WT,1
		6.175158,4.945540,-2.087670,Capillaries,WT,1
		6.311391,11.556110,-3.953167,Vein,WT,1
		6.967905,2.985371,2.871753,Capillaries,WT,1
		10.025246,0.126391,2.933451,Capillaries,WT,1
		2.476082,5.089286,-1.691844,Vein,WT,1
		6.232284,0.115370,0.363628,Capillaries,WT,1
		6.906603,0.811588,3.120972,Capillaries,WT,1
		9.904327,3.359009,3.105550,Capillaries,WT,1
		7.005947,0.025844,-1.725597,Capillaries,WT,1
		5.472305,2.239256,-1.856995,Capillaries,WT,1
		6.215201,5.053933,-3.695561,Vein,WT,1
		8.562926,0.214021,-2.050810,Sprouting Front,WT,1
		7.727551,9.303712,-3.081991,Vein,WT,1
		6.965361,0.730228,0.438440,Capillaries,WT,1
		9.270386,1.460704,0.216533,Sprouting Front,WT,1
		6.257820,7.508487,-3.494639,Vein,WT,1
		6.942428,5.389008,-3.613526,Capillaries,WT,1
		6.370077,1.964534,-1.034224,Capillaries,WT,1
		8.523518,1.798332,-2.971650,Sprouting Front,WT,1
		10.802836,0.978343,0.285021,Capillaries,WT,1
		9.232078,7.508487,-3.084511,Vein,WT,1
		6.257820,2.195567,3.050634,Capillaries,WT,1
		8.490190,14.610597,2.844793,Capillaries,WT,1
		6.209496,7.343760,-0.465179,Vein,WT,1
		9.209017,3.126866,3.579506,Capillaries,WT,1
		7.725258,10.942555,-2.816095,Capillaries,WT,1
		6.370077,10.836508,-4.076217,Vein,WT,1
		11.538850,1.929866,2.521075,Capillaries,WT,1
		6.985683,9.850666,2.808052,Capillaries,WT,1
		9.941827,5.024522,-3.182065,Vein,WT,1
		6.232284,0.048882,-4.557500,Capillaries,WT,1
		7.782390,1.215865,-2.981677,Vein,WT,1
		7.056350,6.156905,-2.963472,Vein,WT,1
		10.822502,5.737695,2.970508,Capillaries,WT,1
		7.003417,5.016817,3.652951,Capillaries,WT,1
		6.257820,7.000575,-3.140785,Vein,WT,1
		10.811035,1.196501,0.358921,Capillaries,WT,1
		5.462582,2.334137,-1.301837,Capillaries,WT,1
		6.215201,3.554847,3.091777,Capillaries,WT,1
		8.406293,2.078420,-0.228699,Capillaries,WT,1
		7.775556,1.552089,-0.306528,Capillaries,WT,1
		6.155039,2.016532,3.129547,Capillaries,WT,1
		6.166543,0.001576,1.931645,Capillaries,WT,1
		6.257820,0.086682,-2.832303,Capillaries,WT,1
		6.235126,0.238831,-1.788968,Capillaries,WT,1
		10.027014,0.088405,-0.580793,Capillaries,WT,1
		12.340269,9.683351,-3.258120,Vein,WT,1
		6.904036,5.008111,3.628099,Capillaries,WT,1
		7.076410,7.684792,-2.910010,Vein,WT,1
		6.155039,2.492827,-0.184663,Capillaries,WT,1
		6.131964,1.217104,1.387874,Vein,WT,1
		6.266309,2.380653,0.809820,Capillaries,WT,1
		12.194379,2.678312,3.741119,Capillaries,WT,1
		10.776560,1.327610,2.980754,Capillaries,WT,1
		6.155039,0.319004,-0.133447,Sprouting Front,WT,1
		9.180109,9.419426,-3.072604,Vein,WT,1
		7.761871,9.793785,-0.213346,Capillaries,WT,1
		6.235126,2.539807,-0.467611,Capillaries,WT,1
		10.062295,2.382458,-2.771376,Capillaries,WT,1
		6.146396,6.655157,-3.901568,Vein,WT,1
		8.479748,3.187587,2.552541,Capillaries,WT,1
		6.237967,1.332708,-2.509045,Sprouting Front,WT,1
		11.594002,7.807972,-3.735687,Vein,WT,1
		7.727551,8.911779,-3.673695,Capillaries,WT,1
		6.967905,1.362071,-0.636634,Capillaries,WT,1
		9.979185,2.471074,-2.737053,Capillaries,WT,1
		6.235126,1.882096,-1.861562,Capillaries,WT,1
		6.129074,10.415195,-1.523594,Capillaries,WT,1
		5.433309,0.032074,1.375539,Sprouting Front,WT,1
		12.109806,0.000375,-1.126736,Capillaries,WT,1
		12.288467,6.486400,-3.086389,Vein,WT,1
		9.085037,24.303853,-3.091261,Vein,WT,1
		10.835592,0.961672,0.379330,Capillaries,WT,1
		6.146396,1.255891,-1.986463,Sprouting Front,WT,1
		10.004014,0.000645,-1.325443,Capillaries,WT,1
		6.155039,0.021599,2.984998,Capillaries,WT,1
		6.988220,1.822535,-3.132569,Sprouting Front,WT,1
		7.623666,14.396767,-3.088859,Vein,WT,1
		9.092835,9.593247,2.546040,Capillaries,WT,1
		6.844751,1.065797,-1.459251,Capillaries,WT,1
		13.846518,3.723417,2.447607,Capillaries,WT,1
		8.506870,1.685414,-0.064152,Sprouting Front,WT,1
		5.536687,1.452951,1.338723,Capillaries,WT,1
		7.005947,2.477593,-2.682077,Capillaries,WT,1
		11.447888,5.463950,-2.972507,Vein,WT,1
		8.506870,7.687170,-3.003284,Vein,WT,1
		11.432399,2.098432,-2.731555,Sprouting Front,WT,1
		6.800599,1.532673,0.133913,Capillaries,WT,1
		6.988220,1.419547,2.458895,Capillaries,WT,1
		7.056350,0.459243,-3.812039,Capillaries,WT,1
		9.232078,3.159886,-2.990214,Capillaries,WT,1
		6.209496,3.823241,-4.358725,Sprouting Front,WT,1
		6.433738,3.398610,-2.324140,Vein,WT,1
		7.028673,0.601294,0.912240,Sprouting Front,WT,1
		10.046434,2.546254,-2.695007,Capillaries,WT,1
		6.257820,1.244726,3.129905,Capillaries,WT,1
		8.490190,0.978189,-0.824253,Sprouting Front,WT,1
		7.739008,6.441846,-3.198751,Vein,WT,1
		6.155039,1.172294,1.304151,Sprouting Front,WT,1
		8.529752,1.524402,-0.966588,Capillaries,WT,1
		6.985683,2.505676,3.716235,Capillaries,WT,1
		9.106466,2.240737,3.396305,Capillaries,WT,1
		13.195180,0.024935,-0.246980,Capillaries,WT,1
		7.739008,1.953473,3.407165,Capillaries,WT,1
		6.291707,1.159098,-0.903781,Capillaries,WT,1
		10.624210,6.773935,2.742076,Capillaries,WT,1
		7.761871,4.542449,-3.664845,Vein,WT,1
		9.185898,5.936084,0.313040,Vein,WT,1
		6.070977,6.799212,-0.213058,Vein,WT,1
		6.944980,1.717964,-3.010779,Capillaries,WT,1
		5.390746,0.611477,-1.502120,Capillaries,WT,1
		7.003417,1.997395,-3.446475,Capillaries,WT,1
		6.166543,0.757773,-4.403857,Sprouting Front,WT,1
		8.562926,0.964655,-2.464904,Sprouting Front,WT,1
		5.488471,2.377630,-1.544056,Capillaries,WT,1
		8.529752,0.429079,1.623113,Capillaries,WT,1
		12.945731,3.714895,3.172829,Capillaries,WT,1
		5.597164,3.048518,-2.035203,Vein,WT,1
		6.257820,8.700110,-2.572818,Vein,WT,1
		6.967905,2.034272,3.264164,Capillaries,WT,1
		5.539887,19.198706,-1.793625,Capillaries,WT,1
		6.129074,2.483762,0.928692,Vein,WT,1
		8.460921,3.560821,-3.026897,Vein,WT,1
		6.146396,1.661741,-1.239650,Sprouting Front,WT,1
		6.215201,1.144242,-0.893674,Vein,WT,1
		9.191683,3.099854,2.799289,Capillaries,WT,1
		7.628313,0.749160,-2.568632,Capillaries,WT,1
		9.108411,3.780274,-2.300495,Capillaries,WT,1
		6.257820,2.027746,-3.075368,Capillaries,WT,1
		6.166543,0.014042,2.362431,Sprouting Front,WT,1
		8.585658,1.250885,-3.138464,Vein,WT,1
		6.108803,6.369241,-2.662670,Capillaries,WT,1
		6.904036,2.416169,-0.123891,Capillaries,WT,1
		7.683860,1.365580,-0.201807,Capillaries,WT,1
		6.911732,2.695150,3.092801,Capillaries,WT,1
		6.257820,1.610833,3.333713,Sprouting Front,WT,1
		8.523518,2.546241,-2.795146,Capillaries,WT,1
		6.904036,3.770883,-3.184800,Capillaries,WT,1
		5.462582,0.158611,-2.944250,Capillaries,WT,1
		9.131727,0.024091,3.344248,Capillaries,WT,1
		9.114246,1.336184,3.152544,Capillaries,WT,1
		6.175158,2.069968,2.966543,Sprouting Front,WT,1
		7.003417,2.177540,-2.502860,Vein,WT,1
		7.679246,1.087730,-0.833310,Capillaries,WT,1
		6.062215,0.004782,3.981084,Capillaries,WT,1
		6.215201,2.180898,-3.856258,Capillaries,WT,1
		6.266309,2.863681,0.911052,Vein,WT,1
		6.906603,1.026404,-2.823670,Capillaries,WT,1
		6.223748,1.005057,-4.203292,Sprouting Front,WT,1
		6.995822,2.299283,-2.773216,Vein,WT,1
		7.567677,1.172265,-2.186111,Capillaries,WT,1
		11.497313,0.638400,0.008154,Capillaries,WT,1
		6.129074,2.223577,0.534433,Capillaries,WT,1
		6.257820,2.561816,-2.906090,Sprouting Front,WT,1
		9.051819,0.100743,2.838228,Capillaries,WT,1
		6.257820,1.177140,-3.774312,Capillaries,WT,1
		6.257820,1.066948,-3.210323,Vein,WT,1
		6.146396,2.474345,-0.529709,Capillaries,WT,1
		11.483434,0.271068,0.816732,Capillaries,WT,1
		8.585658,1.503370,2.653506,Sprouting Front,WT,1
		6.146396,1.680001,0.567174,Vein,WT,1
		7.761871,2.349004,1.104352,Capillaries,WT,1
		6.155039,0.658240,-0.302655,Capillaries,WT,1
		7.663077,2.652812,3.355074,Capillaries,WT,1
		6.927097,1.882727,2.799767,Capillaries,WT,1
		6.175158,2.590536,0.185506,Capillaries,WT,1
		9.904327,1.180872,-2.988718,Vein,WT,1
		6.328214,1.241082,1.437192,Capillaries,WT,1
		10.610859,1.737635,2.961695,Capillaries,WT,1
		6.944980,4.989241,-3.035296,Capillaries,WT,1
		7.745874,1.352397,3.343366,Capillaries,WT,1
		6.237967,1.691382,-4.044035,Sprouting Front,WT,1
		6.155039,1.334412,-0.375588,Capillaries,WT,1
		6.824009,2.436051,-3.649504,Vein,WT,1
		6.062215,2.031848,0.329342,Vein,WT,1
		5.539887,2.987625,-1.925903,Sprouting Front,WT,1
		6.257820,1.956941,-4.092138,Vein,WT,1
		6.257820,4.158142,-3.734822,Capillaries,WT,1
		6.108803,1.263527,-4.518284,Sprouting Front,WT,1
		8.587722,1.903447,-3.263820,Vein,WT,1
		10.004014,1.484726,2.591283,Capillaries,WT,1
		5.511025,2.072938,-0.712463,Vein,WT,1
		6.350575,0.228530,-2.950774,Capillaries,WT,1
		9.040066,1.898449,-2.881227,Sprouting Front,WT,1
		7.048812,1.980517,-2.957955,Vein,WT,1
		11.618429,1.315122,-3.292971,Capillaries,WT,1
		1.683786,1.731631,-0.608546,Vein,WT,1
		6.076812,0.589068,-2.582800,Sprouting Front,WT,1
		9.209017,1.861668,-0.579055,Capillaries,WT,1
		6.283253,2.117032,-3.568319,Vein,WT,1
		7.727551,1.128396,-2.856382,Capillaries,WT,1
		6.215201,2.342310,-0.704924,Capillaries,WT,1
		7.755019,2.244647,-3.152375,Vein,WT,1
		5.459337,2.005234,-1.248030,Capillaries,WT,1
		7.086420,0.383651,-2.571980,Sprouting Front,WT,1
		8.523518,0.740282,-0.939708,Sprouting Front,WT,1
		7.005947,2.044678,0.278634,Capillaries,WT,1
		13.023517,1.215380,3.879439,Capillaries,WT,1
		6.904036,1.767868,-0.238037,Vein,WT,1
		6.893763,2.251273,-2.943993,Vein,WT,1
		6.155039,3.309859,-2.964035,Capillaries,WT,1
		9.230159,1.114774,3.301258,Capillaries,WT,1
		6.237967,2.701162,3.972173,Capillaries,WT,1
		7.739008,1.019000,0.030693,Sprouting Front,WT,1
		5.574960,2.509755,-4.878552,Vein,WT,1
		6.852513,2.561609,-3.150466,Vein,WT,1
		6.235126,0.223598,-1.156768,Capillaries,WT,1
		7.775556,0.540687,3.149763,Capillaries,WT,1
		6.027037,0.993984,-3.651346,Capillaries,WT,1
		6.223748,1.944323,0.943605,Capillaries,WT,1
		8.494363,0.658952,-2.938072,Sprouting Front,WT,1
		6.893763,1.756946,-2.278269,Vein,WT,1
		8.471386,0.594865,-0.895474,Capillaries,WT,1
		7.720669,2.475548,-3.055413,Capillaries,WT,1
		5.536687,1.278450,-1.531001,Capillaries,WT,1
		6.232284,2.346136,-2.306716,Capillaries,WT,1
		6.076812,0.212324,3.340962,Capillaries,WT,1
		8.620673,1.110864,-0.538600,Capillaries,WT,1
		10.684084,0.962377,2.998247,Sprouting Front,WT,1
		9.260824,0.728019,3.226132,Sprouting Front,WT,1
		6.215201,0.913622,-2.631311,Capillaries,WT,1
		6.237967,3.149346,-3.523951,Capillaries,WT,1
		7.663077,1.369836,-1.238740,Capillaries,WT,1
		9.934695,1.861339,-2.907808,Vein,WT,1
		8.490190,2.610905,-3.602749,Vein,WT,1
		7.096414,1.366645,0.767300,Capillaries,WT,1
		6.314198,0.656009,-0.981765,Sprouting Front,WT,1
		6.266309,0.131656,0.541048,Vein,WT,1
		5.462582,0.074486,1.846278,Capillaries,WT,1
		6.291707,1.071759,1.761277,Capillaries,WT,1
		6.257820,0.947697,-0.422674,Sprouting Front,WT,1
		6.325413,0.996564,-2.394612,Capillaries,WT,1
		6.967905,1.464843,0.074251,Sprouting Front,WT,1
		6.257820,0.577694,1.542136,Capillaries,WT,1
		6.257820,2.401750,-4.330772,Vein,WT,1
		5.511025,2.752960,-1.260138,Capillaries,WT,1
		6.844751,0.434950,-2.916621,Sprouting Front,WT,1
		7.028673,1.964898,-3.277714,Sprouting Front,WT,1
		5.482010,2.320000,-2.334628,Sprouting Front,WT,1
		9.108411,1.319000,2.803372,Capillaries,WT,1
		8.361910,1.081649,3.040165,Capillaries,WT,1
		6.175158,0.038169,1.262390,Capillaries,WT,1
		5.472305,3.107647,-1.505523,Capillaries,WT,1
		6.328214,0.997386,-2.399000,Capillaries,WT,1
		6.269136,4.070318,-1.386803,Sprouting Front,WT,1
		6.942428,1.595403,-1.216200,Sprouting Front,WT,1
		6.942428,0.724050,2.531749,Capillaries,WT,1
		6.175158,1.780379,-2.274033,Capillaries,WT,1
		6.906603,0.226404,0.314742,Capillaries,WT,1
		5.536687,0.475273,1.987960,Capillaries,WT,1
		6.155039,2.647563,-1.298431,Sprouting Front,WT,1
		6.266309,1.009088,-1.668990,Capillaries,WT,1
		7.644556,2.021043,-2.729794,Vein,WT,1
		6.232284,4.043676,-1.235805,Capillaries,WT,1
		6.215201,0.396689,1.410911,Capillaries,WT,1
		6.192351,0.673079,-2.943979,Capillaries,WT,1
		6.283253,4.099241,0.588416,Vein,WT,1
		6.911732,0.118612,0.505428,Capillaries,WT,1
		6.223748,1.009045,0.106066,Capillaries,WT,1
		6.050512,2.766160,0.674469,Sprouting Front,WT,1
		6.995822,3.162037,-0.644364,Capillaries,WT,1
		10.062295,1.705524,3.283843,Vein,WT,1
		6.131964,1.342068,0.150790,Sprouting Front,WT,1
		6.232284,1.596938,-2.751684,Vein,WT,1
		6.257820,1.131953,-3.169102,Capillaries,WT,1
		8.361910,1.859381,-3.194794,Sprouting Front,WT,1
		7.663077,1.517136,-3.249807,Sprouting Front,WT,1
		5.511025,0.753003,1.446992,Capillaries,WT,1
		10.027014,1.278889,-2.947037,Vein,WT,1
		6.350575,1.194321,-2.287277,Vein,WT,1
		7.005947,0.591089,3.597453,Capillaries,WT,1
		8.523518,0.764170,1.091817,Sprouting Front,WT,1
		7.720669,0.457638,0.118245,Sprouting Front,WT,1
		7.056350,0.602446,-4.488042,Capillaries,WT,1
		5.354466,0.306414,-2.596903,Sprouting Front,WT,1
		6.209496,0.339619,0.770249,Capillaries,WT,1
		6.842162,0.519969,0.057338,Capillaries,WT,1
		10.172633,1.335641,-2.730668,Vein,WT,1
		6.215201,0.717483,-2.710343,Capillaries,WT,1
		6.131964,0.355155,-2.841795,Sprouting Front,WT,1
		6.146396,0.233609,2.938621,Capillaries,WT,1
		8.454635,0.217799,-0.955339,Sprouting Front,WT,1
		7.727551,0.002575,0.466614,Sprouting Front,WT,1
		6.146396,0.713038,-2.278756,Capillaries,WT,1
		5.488471,2.550685,-0.066140,Capillaries,WT,1
		15.257788,1.002890,-3.261318,Vein,WT,1
		7.752734,0.354524,2.691856,Capillaries,WT,1
		6.927097,0.826759,-4.002449,Vein,WT,1
		6.995822,1.209884,-0.048888,Vein,WT,1
		6.988220,1.865729,3.458710,Sprouting Front,WT,1
		7.800583,10.695485,-2.731803,Vein,WT,1
		6.314198,3.191232,-1.888784,Sprouting Front,WT,1
		6.146396,0.370554,-2.827413,Capillaries,WT,1
		6.166543,1.152462,-3.450785,Capillaries,WT,1
		6.155039,1.182107,0.698613,Vein,WT,1
		7.681553,1.381631,-3.203967,Vein,WT,1
		7.683860,1.288766,-3.510630,Sprouting Front,WT,1
		6.131964,0.481405,-2.959454,Sprouting Front,WT,1
		10.732073,1.128030,0.050766,Capillaries,WT,1
		6.911732,1.300398,-2.935615,Vein,WT,1
		7.681553,0.426926,3.022599,Sprouting Front,WT,1
		8.529752,1.320536,-3.030601,Vein,WT,1
		7.752734,1.170003,-3.903762,Vein,WT,1
		7.727551,1.392814,-3.009222,Vein,WT,1
		6.325413,1.367440,3.000718,Sprouting Front,WT,1
		6.146396,0.799757,-2.437006,Vein,WT,1
		10.064056,0.228096,0.156688,Sprouting Front,WT,1
		6.988220,1.334996,-3.381678,Vein,WT,1
		6.235126,1.254523,-0.526071,Sprouting Front,WT,1
		6.257820,0.139228,0.015943,Vein,WT,1
		15.249656,1.169630,-3.340871,Capillaries,WT,1
		6.237967,0.570431,-1.791177,Vein,WT,1
		7.727551,1.102134,-3.282128,Vein,WT,1
		6.257820,0.004725,0.730278,Sprouting Front,WT,1
		5.488471,2.076040,-1.748181,Sprouting Front,WT,1
		6.328214,0.582553,2.388091,Sprouting Front,WT,1
		6.232284,0.657449,0.143686,Vein,WT,1
		7.003417,1.340017,-2.527272,Vein,WT,1
		7.005947,0.641186,2.318595,Sprouting Front,WT,1
		6.192351,0.445934,-2.758348,Sprouting Front,WT,1
		6.146396,0.764615,-2.604016,Vein,WT,1
		6.131964,0.633105,-3.971144,Sprouting Front,WT,1
		6.921979,1.230712,-3.654135,Vein,WT,1
		6.129074,2.309881,-1.195932,Sprouting Front,WT,1
		12.217606,1.040960,-2.548013,Vein,WT,1
		6.927097,0.869626,0.480714,Sprouting Front,WT,1
		6.266309,1.833446,0.390690,Sprouting Front,WT,1
		6.192351,0.775713,1.515496,Sprouting Front,WT,1
		7.598056,0.870375,-2.789217,Capillaries,WT,1
		5.488471,0.675077,-2.040862,Sprouting Front,WT,1
		6.906603,0.987668,-3.072641,Vein,WT,1
		6.283253,0.776611,-1.054407,Sprouting Front,WT,1
		6.985683,0.518982,-2.147473,Sprouting Front,WT,1
		6.076812,2.043649,0.519497,Sprouting Front,WT,1
		9.270386,1.932512,0.162370,Sprouting Front,WT,1
		10.894304,0.791803,-3.295334,Vein,WT,1
		6.003471,0.744895,-2.829167,Sprouting Front,WT,1
		7.793766,1.017114,-3.444359,Sprouting Front,WT,1
		6.257820,0.637904,-1.713239,Sprouting Front,WT,1
		6.215201,0.468848,1.986321,Sprouting Front,WT,1
		6.082641,0.917577,0.759423,Vein,WT,1
		6.235126,0.803538,-1.728021,Sprouting Front,WT,1
		8.418931,0.745498,-3.171869,Vein,WT,1
		8.556715,1.716158,-2.644573,Sprouting Front,WT,1
		6.944980,0.273897,-4.184007,Sprouting Front,WT,1
		8.479748,0.278133,-3.856249,Sprouting Front,WT,1
		7.761871,0.495892,-0.617396,Sprouting Front,WT,1
		6.155039,0.352810,-3.463447,Sprouting Front,WT,1
		6.257820,0.347037,-1.375878,Sprouting Front,WT,1
		6.325413,0.331378,-3.078468,Sprouting Front,WT,1
		10.718856,0.377570,0.204379,Sprouting Front,WT,1
		6.155039,0.342029,-3.097089,Sprouting Front,WT,1
		8.519359,0.279817,-3.181278,Sprouting Front,WT,1
		6.166543,0.238033,0.738275,Sprouting Front,WT,1
		8.733020,0.707252,-2.942498,Sprouting Front,WT,4
		7.265594,0.649099,-3.168581,Sprouting Front,WT,4
		6.762562,0.915613,-0.328713,Sprouting Front,WT,4
		6.104451,1.072779,-1.694124,Sprouting Front,WT,4
		14.048768,0.639103,-3.484257,Sprouting Front,WT,4
		6.048619,1.048095,-5.758196,Sprouting Front,WT,4
		11.281099,1.210979,-4.967454,Sprouting Front,WT,4
		7.413509,1.252364,0.844054,Sprouting Front,WT,4
		8.733020,1.330620,-3.587454,Sprouting Front,WT,4
		6.665545,1.119279,-3.068253,Sprouting Front,WT,4
		7.398851,0.672065,-3.371680,Sprouting Front,WT,4
		8.112733,0.804291,-3.470967,Sprouting Front,WT,4
		6.150957,1.195481,-0.408849,Sprouting Front,WT,4
		5.951365,1.163927,-0.032990,Sprouting Front,WT,4
		8.072488,1.336950,-0.106759,Sprouting Front,WT,4
		7.312139,1.024045,-2.943994,Sprouting Front,WT,4
		6.730378,3.873812,-3.519153,Sprouting Front,WT,4
		8.052290,0.911338,-3.335085,Sprouting Front,WT,4
		7.450029,1.115194,-0.007784,Sprouting Front,WT,4
		5.458992,0.382419,-3.943473,Sprouting Front,WT,4
		8.006658,1.959150,-3.076064,Sprouting Front,WT,4
		8.079209,1.609285,-3.469426,Sprouting Front,WT,4
		6.150957,1.431296,0.013272,Sprouting Front,WT,4
		6.792596,0.834787,-5.453968,Sprouting Front,WT,4
		6.786600,0.317427,0.312925,Sprouting Front,WT,4
		9.426504,0.216319,-0.062393,Sprouting Front,WT,4
		7.969283,0.751861,4.475246,Sprouting Front,WT,4
		5.458992,0.796156,5.488412,Sprouting Front,WT,4
		10.007474,2.203232,-3.270451,Sprouting Front,WT,4
		6.754530,0.163933,1.834040,Sprouting Front,WT,4
		6.131069,0.445626,1.494826,Sprouting Front,WT,4
		7.442739,0.478828,-3.735081,Sprouting Front,WT,4
		8.787239,0.572430,-2.826970,Capillaries,WT,4
		6.792596,2.156780,-2.571252,Sprouting Front,WT,4
		5.969579,0.001610,2.169645,Capillaries,WT,4
		6.826474,1.589176,-4.457196,Sprouting Front,WT,4
		7.400684,0.490736,-0.632322,Sprouting Front,WT,4
		6.057587,1.764599,-2.558212,Sprouting Front,WT,4
		6.665545,0.004577,-2.411597,Capillaries,WT,4
		7.347316,0.826395,-3.545486,Vein,WT,4
		7.404351,0.800495,-0.702346,Sprouting Front,WT,4
		5.951365,0.798622,-2.224939,Vein,WT,4
		6.762562,7.493735,-3.359136,Sprouting Front,WT,4
		6.122209,1.373269,-5.331243,Sprouting Front,WT,4
		6.722308,0.507116,-3.469961,Sprouting Front,WT,4
		6.792596,1.675569,-0.773604,Sprouting Front,WT,4
		6.057587,0.066124,0.616413,Sprouting Front,WT,4
		6.104451,1.587068,0.274824,Sprouting Front,WT,4
		5.990003,1.763149,4.549065,Sprouting Front,WT,4
		6.899635,0.271337,-1.941193,Capillaries,WT,4
		6.097778,16.402758,-3.701794,Sprouting Front,WT,4
		7.444562,0.001089,-2.972037,Capillaries,WT,4
		6.128855,0.564661,-2.452390,Sprouting Front,WT,4
		10.080434,2.090884,3.885589,Sprouting Front,WT,4
		6.663509,1.252732,-3.787184,Vein,WT,4
		16.573835,0.078501,-3.018511,Sprouting Front,WT,4
		6.665545,0.336098,-3.920126,Sprouting Front,WT,4
		6.820508,0.531825,-0.247593,Capillaries,WT,4
		8.192630,1.031187,-3.199458,Sprouting Front,WT,4
		8.059028,1.575822,-3.026169,Vein,WT,4
		6.057587,0.220970,-0.809092,Sprouting Front,WT,4
		10.037263,0.527896,-3.180453,Sprouting Front,WT,4
		6.168582,1.440318,-2.075926,Sprouting Front,WT,4
		5.446549,0.585563,-1.334837,Sprouting Front,WT,4
		10.601417,0.154465,-5.244977,Capillaries,WT,4
		8.079209,1.667754,-3.226092,Sprouting Front,WT,4
		6.128855,0.687863,-4.915725,Sprouting Front,WT,4
		6.804572,0.457480,1.110056,Sprouting Front,WT,4
		8.099340,4.451137,-3.867401,Sprouting Front,WT,4
		10.054823,1.905446,-3.048654,Capillaries,WT,4
		6.804572,3.280769,-1.529306,Sprouting Front,WT,4
		7.459131,0.081785,0.189127,Capillaries,WT,4
		6.236406,0.640739,-2.841626,Sprouting Front,WT,4
		7.527947,2.434923,-0.385596,Capillaries,WT,4
		7.459131,1.467569,-2.884406,Vein,WT,4
		6.834421,0.323431,-2.440199,Sprouting Front,WT,4
		5.458992,1.056844,0.400322,Capillaries,WT,4
		6.675717,2.432931,-2.799296,Sprouting Front,WT,4
		5.939953,1.112234,0.762368,Capillaries,WT,4
		6.150957,3.760699,-1.023246,Vein,WT,4
		5.987737,1.263274,-4.724764,Capillaries,WT,4
		8.757848,0.120996,-2.810113,Sprouting Front,WT,4
		6.044131,0.418590,1.509610,Capillaries,WT,4
		6.216792,0.571197,-3.148848,Capillaries,WT,4
		5.525703,0.263105,-4.194740,Sprouting Front,WT,4
		6.730378,1.565534,-2.823976,Capillaries,WT,4
		9.465293,2.304901,-0.294292,Vein,WT,4
		6.622653,0.937664,-4.153925,Sprouting Front,WT,4
		6.097778,2.313819,0.028430,Capillaries,WT,4
		6.852268,0.895420,5.678881,Capillaries,WT,4
		7.362077,0.842492,-2.293894,Capillaries,WT,4
		6.175178,0.814800,0.279416,Capillaries,WT,4
		9.453817,2.881938,-3.183329,Capillaries,WT,4
		6.097778,0.905726,1.094975,Capillaries,WT,4
		6.131069,1.312547,-4.806447,Capillaries,WT,4
		6.810552,0.463841,1.090126,Capillaries,WT,4
		9.426504,1.351340,-5.814848,Vein,WT,4
		6.227696,1.146418,0.068158,Capillaries,WT,4
		7.471855,0.591800,0.371230,Capillaries,WT,4
		5.990003,0.090329,1.183029,Sprouting Front,WT,4
		6.236406,0.763053,-0.463147,Capillaries,WT,4
		8.544516,0.683622,0.013637,Capillaries,WT,4
		10.691915,1.425155,0.240998,Vein,WT,4
		6.720289,0.730599,-3.379674,Capillaries,WT,4
		6.041885,1.146418,-3.919566,Capillaries,WT,4
		10.753927,1.391226,-3.124239,Capillaries,WT,4
		9.380323,0.016938,0.055188,Sprouting Front,WT,4
		6.095552,0.746821,-4.389400,Capillaries,WT,4
		7.347316,0.874545,-3.142032,Capillaries,WT,4
		6.155368,1.087486,-3.043171,Capillaries,WT,4
		7.471855,1.735720,-3.753722,Vein,WT,4
		6.115556,4.588616,-3.607544,Sprouting Front,WT,4
		8.074169,2.122749,0.658227,Vein,WT,4
		6.122209,0.837044,-2.308343,Vein,WT,4
		5.996796,0.890517,0.996986,Capillaries,WT,4
		7.413509,3.046504,-0.603917,Vein,WT,4
		7.442739,3.559197,-1.178074,Capillaries,WT,4
		7.376808,0.117123,0.192588,Capillaries,WT,4
		6.671650,1.510182,-2.672783,Vein,WT,4
		9.506780,1.712984,-4.414605,Capillaries,WT,4
		8.087603,3.691435,-3.821445,Capillaries,WT,4
		6.671650,0.000015,-3.381688,Sprouting Front,WT,4
		6.115556,2.093745,-2.759977,Capillaries,WT,4
		7.479117,2.147335,0.752500,Sprouting Front,WT,4
		6.077716,2.059917,4.389801,Capillaries,WT,4
		9.401999,1.095342,0.294912,Vein,WT,4
		10.097920,0.006299,2.972259,Sprouting Front,WT,4
		6.075482,7.441628,1.563622,Capillaries,WT,4
		11.437598,2.133258,-3.510707,Vein,WT,4
		6.032894,2.257118,0.874414,Capillaries,WT,4
		6.792596,0.967213,-2.676870,Capillaries,WT,4
		11.348264,0.192912,3.261375,Capillaries,WT,4
		6.077716,2.567462,-4.519772,Capillaries,WT,4
		11.368574,7.807256,2.999078,Sprouting Front,WT,4
		8.112733,0.943376,2.644440,Capillaries,WT,4
		5.363697,1.167893,1.571410,Capillaries,WT,4
		6.075482,3.422971,-2.102681,Capillaries,WT,4
		6.689931,1.031946,2.230927,Capillaries,WT,4
		6.115556,0.000374,-2.747767,Sprouting Front,WT,4
		7.442739,1.624858,-3.028634,Sprouting Front,WT,4
		6.128855,1.815186,0.202769,Capillaries,WT,4
		6.128855,1.871444,1.373325,Vein,WT,4
		10.058872,1.213643,-3.011343,Vein,WT,4
		10.743827,0.201282,3.375290,Capillaries,WT,4
		8.033730,2.591720,-2.987105,Vein,WT,4
		5.363697,0.802870,-1.384992,Sprouting Front,WT,4
		5.436573,4.116146,-4.560479,Capillaries,WT,4
		7.404351,0.227946,0.407523,Capillaries,WT,4
		7.488183,3.102232,-2.752804,Capillaries,WT,4
		5.990003,1.803235,-4.078987,Capillaries,WT,4
		7.450029,0.095295,-3.763191,Sprouting Front,WT,4
		6.641069,1.528974,2.526950,Sprouting Front,WT,4
		6.756539,1.227112,1.374942,Capillaries,WT,4
		8.756298,1.455750,-3.035064,Vein,WT,4
		6.075482,0.002069,1.433851,Capillaries,WT,4
		7.317704,0.003613,4.000953,Capillaries,WT,4
		8.114406,0.215417,-3.124600,Capillaries,WT,4
		6.077716,2.019261,1.945759,Sprouting Front,WT,4
		7.400684,1.515631,-3.386824,Capillaries,WT,4
		6.689931,2.991906,-3.314611,Capillaries,WT,4
		8.079209,0.003283,2.204933,Sprouting Front,WT,4
		12.108451,0.972786,-3.077421,Capillaries,WT,4
		6.115556,1.514903,-2.216306,Capillaries,WT,4
		6.075482,1.276287,-0.363823,Capillaries,WT,4
		6.075482,0.102278,-0.409971,Capillaries,WT,4
		6.097778,1.234597,-1.936028,Capillaries,WT,4
		8.698767,4.420833,-3.369501,Capillaries,WT,4
		6.671650,0.603132,-3.180635,Capillaries,WT,4
		7.295417,2.416282,-0.129998,Sprouting Front,WT,4
		6.616503,1.159301,0.430236,Vein,WT,4
		6.150957,1.380917,-2.292024,Capillaries,WT,4
		6.671650,1.090963,0.633656,Capillaries,WT,4
		9.326642,0.032169,3.864214,Capillaries,WT,4
		6.632890,0.352327,-3.864916,Sprouting Front,WT,4
		5.987737,1.429456,-3.841710,Capillaries,WT,4
		6.881911,1.565513,0.804137,Capillaries,WT,4
		6.608294,0.307171,-0.427143,Capillaries,WT,4
		8.072488,8.544577,-3.169198,Capillaries,WT,4
		13.466804,3.149993,0.124175,Capillaries,WT,4
		6.203681,2.326569,0.043941,Capillaries,WT,4
		6.874018,4.812393,-1.163889,Capillaries,WT,4
		6.077716,5.376194,3.015587,Sprouting Front,WT,4
		8.079209,3.520090,-2.967669,Capillaries,WT,4
		7.429965,1.382125,-2.787930,Vein,WT,4
		6.104451,2.484164,0.161391,Capillaries,WT,4
		5.939953,0.582078,4.341972,Capillaries,WT,4
		7.479117,1.911112,0.477353,Vein,WT,4
		8.079209,2.477721,-3.602757,Vein,WT,4
		5.990003,4.164903,1.589050,Sprouting Front,WT,4
		6.131069,3.937876,-4.361576,Capillaries,WT,4
		7.450029,15.982926,-3.677803,Capillaries,WT,4
		8.033730,3.052979,-2.826702,Sprouting Front,WT,4
		8.047232,6.960007,-3.155348,Capillaries,WT,4
		6.754530,1.501374,-3.392864,Sprouting Front,WT,4
		5.363697,1.041903,-4.189966,Capillaries,WT,4
		6.772588,2.615661,1.794809,Capillaries,WT,4
		7.444562,5.381401,-2.784282,Capillaries,WT,4
		10.050774,0.248788,-3.256095,Sprouting Front,WT,4
		11.423351,2.627815,-2.955741,Vein,WT,4
		12.686407,0.126091,0.320244,Capillaries,WT,4
		9.403442,0.438184,1.920226,Capillaries,WT,4
		6.150957,0.099731,-1.592218,Capillaries,WT,4
		7.998179,1.546592,-1.576300,Vein,WT,4
		6.665545,0.620156,3.605183,Capillaries,WT,4
		7.400684,6.071989,-3.051357,Capillaries,WT,4
		7.420827,2.732894,0.541530,Capillaries,WT,4
		7.376808,0.002120,-3.717285,Sprouting Front,WT,4
		6.175178,2.058217,1.685731,Capillaries,WT,4
		11.400758,2.591853,-3.232532,Vein,WT,4
		9.380323,0.004289,-2.803275,Sprouting Front,WT,4
		6.128855,15.720235,-4.764915,Sprouting Front,WT,4
		6.772588,2.005322,-3.079132,Vein,WT,4
		5.396487,1.420663,-2.111961,Capillaries,WT,4
		8.077529,0.000826,0.141663,Capillaries,WT,4
		7.415339,2.142302,-3.529788,Capillaries,WT,4
		7.413509,2.330046,-3.040810,Vein,WT,4
		8.807293,2.583995,-2.773363,Capillaries,WT,4
		6.115556,4.184491,-3.303861,Capillaries,WT,4
		6.760555,3.170915,1.436943,Capillaries,WT,4
		9.365845,2.317436,-3.246092,Vein,WT,4
		6.689931,0.004385,-2.348875,Capillaries,WT,4
		9.453817,1.794318,-3.448613,Vein,WT,4
		6.057587,4.033456,5.813706,Capillaries,WT,4
		7.493618,8.097737,-3.083219,Sprouting Front,WT,4
		6.122209,1.627909,1.604365,Capillaries,WT,4
		6.115556,6.896454,-2.918929,Capillaries,WT,4
		6.113336,0.621098,0.109416,Capillaries,WT,4
		10.669044,0.032201,2.590828,Capillaries,WT,4
		5.294945,3.058945,1.647584,Capillaries,WT,4
		6.044131,2.904371,0.506058,Capillaries,WT,4
		6.756539,3.083374,-4.293580,Capillaries,WT,4
		8.154444,1.272098,3.728828,Capillaries,WT,4
		6.834421,1.200562,1.579177,Capillaries,WT,4
		7.459131,2.348891,-2.795200,Capillaries,WT,4
		5.446549,0.633786,-0.755505,Capillaries,WT,4
		6.097778,1.994014,-3.560426,Capillaries,WT,4
		8.207525,0.392779,-2.358833,Capillaries,WT,4
		6.754530,2.912066,0.984663,Capillaries,WT,4
		6.122209,2.924301,-2.658754,Capillaries,WT,4
		7.464587,20.564311,-3.493287,Sprouting Front,WT,4
		6.772588,1.930829,-2.063869,Capillaries,WT,4
		6.113336,3.872360,-0.143776,Capillaries,WT,4
		10.691915,3.036130,-3.262669,Vein,WT,4
		6.826474,0.569706,-3.791226,Capillaries,WT,4
		6.131069,1.522948,-4.620708,Capillaries,WT,4
		6.649238,3.912861,1.149094,Capillaries,WT,4
		7.367605,0.387998,-2.837866,Capillaries,WT,4
		7.415339,1.758728,4.243618,Capillaries,WT,4
		6.722308,1.431420,0.099169,Capillaries,WT,4
		6.706139,1.191779,-0.247316,Vein,WT,4
		6.772588,3.429706,-3.422396,Vein,WT,4
		6.113336,0.590951,0.869794,Capillaries,WT,4
		6.131069,2.830893,-2.282623,Capillaries,WT,4
		6.760555,3.392972,-0.727591,Capillaries,WT,4
		6.192733,3.688870,-3.062861,Vein,WT,4
		5.971851,1.832461,-1.841865,Capillaries,WT,4
		8.756298,6.124547,-3.286261,Capillaries,WT,4
		5.363697,2.615051,-4.036416,Capillaries,WT,4
		6.095552,24.980327,-4.777819,Capillaries,WT,4
		9.361498,3.045635,-0.043556,Capillaries,WT,4
		12.658565,2.483331,-3.629775,Capillaries,WT,4
		6.057587,6.052910,1.916923,Sprouting Front,WT,4
		5.446549,3.037101,-1.955872,Capillaries,WT,4
		8.799585,1.945230,-3.506732,Vein,WT,4
		8.631425,0.249599,0.328883,Capillaries,WT,4
		8.047232,2.180128,3.463499,Capillaries,WT,4
		6.756539,3.111723,4.494620,Capillaries,WT,4
		6.097778,6.827161,-3.728268,Capillaries,WT,4
		6.762562,0.893532,-3.385695,Capillaries,WT,4
		6.192733,2.511661,-1.663025,Vein,WT,4
		5.990003,0.331163,-4.571352,Sprouting Front,WT,4
		6.778597,2.546616,3.291078,Capillaries,WT,4
		6.826474,4.073654,4.239782,Capillaries,WT,4
		6.077716,3.632185,-3.491343,Capillaries,WT,4
		6.856228,2.809401,0.270577,Vein,WT,4
		6.792596,2.588637,-2.155745,Capillaries,WT,4
		8.087603,1.428462,-0.010961,Vein,WT,4
		6.012615,0.144226,-0.194554,Sprouting Front,WT,4
		10.150196,0.778661,-2.393309,Capillaries,WT,4
		6.804572,1.800525,0.371307,Capillaries,WT,4
		10.097920,8.385870,-1.948177,Capillaries,WT,4
		9.453817,2.084071,1.900250,Capillaries,WT,4
		8.079209,0.072127,-1.585386,Capillaries,WT,4
		7.529750,0.848634,-3.007950,Capillaries,WT,4
		9.380323,0.782183,-0.812236,Capillaries,WT,4
		6.756539,6.365768,3.561724,Sprouting Front,WT,4
		6.754530,0.809628,4.643015,Capillaries,WT,4
		6.826474,5.286456,3.844535,Sprouting Front,WT,4
		6.168582,12.427263,-4.836912,Capillaries,WT,4
		6.150957,0.015392,0.281835,Capillaries,WT,4
		7.429965,2.769880,1.234617,Capillaries,WT,4
		6.754530,3.005259,0.301599,Vein,WT,4
		6.044131,2.380104,1.307409,Sprouting Front,WT,4
		5.969579,2.788681,-3.768089,Capillaries,WT,4
		7.398851,0.000127,1.622973,Capillaries,WT,4
		6.115556,2.993432,3.549073,Capillaries,WT,4
		6.115556,2.004167,-3.519959,Capillaries,WT,4
		7.998179,9.194624,2.981522,Capillaries,WT,4
		6.792596,2.023136,0.643494,Capillaries,WT,4
		10.004762,1.629833,-2.409268,Vein,WT,4
		6.236406,5.627161,-0.842787,Capillaries,WT,4
		6.792596,0.012832,2.822667,Capillaries,WT,4
		6.210239,0.615576,-4.197675,Capillaries,WT,4
		6.641069,2.038935,-3.453519,Vein,WT,4
		8.052290,0.009992,-1.978817,Sprouting Front,WT,4
		7.315850,2.452311,0.283946,Vein,WT,4
		6.095552,1.333427,1.650705,Capillaries,WT,4
		8.043859,8.742461,0.530311,Capillaries,WT,4
		8.731466,23.304679,0.487912,Capillaries,WT,4
		5.335794,2.064026,-1.270608,Vein,WT,4
		6.044131,6.277889,2.615858,Capillaries,WT,4
		8.079209,1.334990,-3.124726,Vein,WT,4
		8.805752,3.925193,3.511268,Capillaries,WT,4
		6.641069,2.972078,0.864015,Capillaries,WT,4
		6.756539,3.653444,-3.329349,Capillaries,WT,4
		6.708162,2.245851,-3.648762,Vein,WT,4
		6.786600,2.086549,-4.372346,Capillaries,WT,4
		6.041885,1.701699,3.887368,Capillaries,WT,4
		7.459131,2.377308,2.130830,Capillaries,WT,4
		6.048619,2.336525,3.278846,Capillaries,WT,4
		6.792596,2.143466,-2.151635,Vein,WT,4
		6.649238,5.168336,2.138775,Capillaries,WT,4
		8.787239,0.179057,-0.356794,Capillaries,WT,4
		6.032894,0.008644,4.047770,Sprouting Front,WT,4
		7.295417,2.740447,-3.273407,Vein,WT,4
		5.967305,23.015669,1.074256,Capillaries,WT,4
		6.852268,2.471546,-2.438626,Capillaries,WT,4
		6.632890,3.523140,3.233247,Capillaries,WT,4
		6.201493,0.655973,-4.435743,Capillaries,WT,4
		6.784600,2.355375,-0.369824,Capillaries,WT,4
		6.077716,0.182322,4.953957,Capillaries,WT,4
		6.820508,1.229619,-3.778470,Capillaries,WT,4
		5.967305,2.111469,3.920334,Capillaries,WT,4
		11.348264,2.028333,3.816732,Capillaries,WT,4
		10.652496,3.379470,-0.867532,Capillaries,WT,4
		6.792596,1.648423,-0.067621,Vein,WT,4
		6.115556,2.822392,-4.083859,Capillaries,WT,4
		6.155368,15.760339,-4.711185,Capillaries,WT,4
		8.045546,3.000690,-3.799613,Vein,WT,4
		5.476366,1.252632,-0.268676,Capillaries,WT,4
		7.442739,2.863730,-3.283050,Vein,WT,4
		7.376808,9.829071,1.898342,Capillaries,WT,4
		6.075482,14.378895,-3.534907,Capillaries,WT,4
		6.150957,1.565950,2.361060,Capillaries,WT,4
		9.436576,4.755139,3.041652,Capillaries,WT,4
		5.439069,0.662481,0.625725,Sprouting Front,WT,4
		6.203681,3.314585,3.586035,Capillaries,WT,4
		6.150957,0.405549,-0.128773,Capillaries,WT,4
		6.792596,0.000615,-2.686280,Capillaries,WT,4
		5.436573,0.155623,1.457259,Capillaries,WT,4
		7.295417,4.041851,2.968768,Capillaries,WT,4
		7.976091,0.100486,2.930455,Capillaries,WT,4
		7.459131,4.822369,-3.185769,Vein,WT,4
		9.322276,1.579355,-3.607069,Capillaries,WT,4
		9.442326,3.249076,3.404980,Capillaries,WT,4
		8.871771,3.843533,2.004893,Capillaries,WT,4
		6.792596,17.107382,0.785502,Capillaries,WT,4
		8.052290,3.146935,-3.386750,Vein,WT,4
		6.113336,7.324181,2.504885,Capillaries,WT,4
		7.265594,1.378470,-0.413491,Capillaries,WT,4
		9.460991,3.378513,-3.135882,Vein,WT,4
		8.181027,1.743194,3.305085,Capillaries,WT,4
		9.325187,0.001154,3.676753,Capillaries,WT,4
		6.786600,0.412087,-3.224321,Capillaries,WT,4
		6.190542,0.020862,-3.342242,Capillaries,WT,4
		7.347316,2.164540,-3.203417,Vein,WT,4
		6.155368,2.219499,-4.691387,Capillaries,WT,4
		6.772588,2.251371,-3.161505,Vein,WT,4
		8.074169,3.555241,-1.529317,Capillaries,WT,4
		6.762562,1.042586,-2.789001,Capillaries,WT,4
		10.616767,0.013608,1.730734,Capillaries,WT,4
		6.754530,0.266307,-1.687754,Capillaries,WT,4
		6.852268,12.260835,2.162617,Capillaries,WT,4
		7.459131,0.222714,-0.939030,Capillaries,WT,4
		8.132781,1.908834,-3.372508,Capillaries,WT,4
		6.792596,0.775608,0.357947,Capillaries,WT,4
		8.733020,0.006427,2.263095,Capillaries,WT,4
		6.097778,3.155007,-2.645145,Vein,WT,4
		6.168582,3.067417,3.227640,Capillaries,WT,4
		6.097778,16.256045,-3.600664,Capillaries,WT,4
		5.996796,1.765606,1.724034,Capillaries,WT,4
		6.622653,0.753156,-3.179252,Capillaries,WT,4
		11.993591,1.484783,3.498842,Capillaries,WT,4
		6.115556,0.000249,0.182485,Capillaries,WT,4
		8.032041,4.269579,2.733006,Capillaries,WT,4
		6.675717,0.055793,2.885666,Sprouting Front,WT,4
		6.097778,2.179329,1.859189,Vein,WT,4
		10.740037,5.385979,3.243486,Capillaries,WT,4
		8.670641,2.133371,-3.280489,Vein,WT,4
		5.446549,6.318279,-4.132031,Capillaries,WT,4
		9.349894,3.148247,-3.418955,Vein,WT,4
		6.044131,3.517234,-2.797152,Vein,WT,4
		10.691915,3.635952,-0.094572,Capillaries,WT,4
		8.694086,2.077932,-2.979582,Vein,WT,4
		8.731466,7.939105,2.518697,Capillaries,WT,4
		8.151115,3.949377,-3.222193,Vein,WT,4
		7.293556,0.847882,0.970638,Capillaries,WT,4
		10.054823,0.070362,-1.118877,Capillaries,WT,4
		8.670641,2.893813,3.952643,Artery,WT,4
		6.190542,2.903374,-2.364842,Vein,WT,4
		8.079209,0.923469,0.481465,Capillaries,WT,4
		5.996796,2.848689,-3.875198,Capillaries,WT,4
		9.518192,1.947731,-3.193035,Capillaries,WT,4
		9.367294,4.963200,0.290146,Capillaries,WT,4
		6.122209,1.926766,-4.672674,Capillaries,WT,4
		7.459131,0.832040,-3.737937,Capillaries,WT,4
		7.998179,2.018226,-1.416571,Capillaries,WT,4
		6.150957,3.428765,-0.802176,Vein,WT,4
		6.097778,0.176954,-0.965783,Capillaries,WT,4
		7.924885,0.737286,-0.145506,Capillaries,WT,4
		9.460991,0.749745,0.339955,Sprouting Front,WT,4
		8.112733,0.858629,-1.460457,Capillaries,WT,4
		6.227696,0.044793,4.673466,Sprouting Front,WT,4
		6.122209,2.701050,2.927066,Artery,WT,4
		6.175178,4.305076,-3.920842,Vein,WT,4
		5.446549,4.150935,-2.805620,Capillaries,WT,4
		6.131069,1.470240,1.197771,Vein,WT,4
		8.087603,6.589072,-1.174857,Capillaries,WT,4
		8.079209,1.972302,-3.041820,Capillaries,WT,4
		7.502667,4.285582,3.259087,Artery,WT,4
		7.969283,7.952565,2.980295,Sprouting Front,WT,4
		7.529750,12.052378,-2.841270,Capillaries,WT,4
		8.016820,2.501533,2.164494,Capillaries,WT,4
		5.476366,1.493246,3.315934,Capillaries,WT,4
		7.415339,0.875445,-0.872483,Vein,WT,4
		13.998449,11.650156,-3.325494,Vein,WT,4
		6.075482,1.967450,-0.594212,Capillaries,WT,4
		8.079209,5.848801,-4.241500,Capillaries,WT,4
		8.079209,6.951461,2.878553,Artery,WT,4
		6.048619,1.381243,2.280124,Capillaries,WT,4
		6.192733,2.549978,1.870114,Capillaries,WT,4
		8.768688,4.383724,-3.034609,Vein,WT,4
		7.398851,0.749895,-2.146261,Capillaries,WT,4
		7.459131,11.884736,-4.584897,Capillaries,WT,4
		8.157772,1.463957,2.719659,Capillaries,WT,4
		5.971851,1.389712,-3.478825,Capillaries,WT,4
		6.131069,2.472893,-2.519953,Vein,WT,4
		9.505352,0.201293,0.151379,Capillaries,WT,4
		10.083126,0.931900,0.705373,Capillaries,WT,4
		6.883882,0.002018,-3.009471,Capillaries,WT,4
		8.112733,3.311319,5.103620,Capillaries,WT,4
		5.996796,0.362312,0.913493,Capillaries,WT,4
		7.367605,3.522646,-0.117113,Capillaries,WT,4
		6.856228,0.835758,-0.070897,Capillaries,WT,4
		6.754530,3.819591,-3.158531,Capillaries,WT,4
		6.113336,3.358998,1.719800,Capillaries,WT,4
		5.458992,0.652552,-0.132962,Capillaries,WT,4
		6.820508,7.161283,2.979485,Artery,WT,4
		7.400684,3.119957,-2.595429,Vein,WT,4
		8.154444,6.116112,-3.504137,Vein,WT,4
		10.054823,3.677815,-0.725449,Capillaries,WT,4
		12.634958,6.437387,-3.501619,Vein,WT,4
		6.044131,0.000516,4.205346,Capillaries,WT,4
		9.344086,17.121585,-3.137663,Capillaries,WT,4
		9.436576,0.192188,-0.120399,Capillaries,WT,4
		10.054823,10.503681,3.410600,Capillaries,WT,4
		7.339924,2.451405,2.782322,Capillaries,WT,4
		6.113336,0.744953,0.361974,Sprouting Front,WT,4
		6.150957,1.159398,4.141293,Capillaries,WT,4
		11.222001,4.184059,-3.358943,Vein,WT,4
		6.778597,3.757812,0.089514,Capillaries,WT,4
		7.404351,2.890841,2.951742,Capillaries,WT,4
		6.062066,0.615585,0.797256,Capillaries,WT,4
		8.043859,11.028954,3.303231,Capillaries,WT,4
		9.435137,3.287347,2.808185,Artery,WT,4
		10.652496,2.998635,-3.180831,Vein,WT,4
		7.957354,0.344980,3.662267,Sprouting Front,WT,4
		5.436573,7.423445,-0.524879,Capillaries,WT,4
		6.641069,3.547527,2.270608,Capillaries,WT,4
		7.529750,1.116696,-0.018904,Capillaries,WT,4
		8.637711,3.323287,-3.333883,Vein,WT,4
		6.168582,0.348497,0.916519,Capillaries,WT,4
		6.128855,5.872532,4.969876,Artery,WT,4
		6.168582,0.000682,-1.631458,Capillaries,WT,4
		6.210239,1.697305,-4.304315,Capillaries,WT,4
		6.760555,1.522594,-1.209759,Capillaries,WT,4
		8.756298,2.368022,2.621310,Capillaries,WT,4
		8.731466,0.416054,3.946678,Capillaries,WT,4
		6.075482,0.016471,0.921923,Capillaries,WT,4
		6.772588,2.600636,0.462987,Capillaries,WT,4
		6.113336,0.001846,5.390877,Capillaries,WT,4
		8.773329,5.835749,-3.072037,Vein,WT,4
		8.079209,1.255869,-0.121158,Capillaries,WT,4
		6.131069,3.960188,4.801420,Capillaries,WT,4
		8.127774,6.282417,3.211493,Capillaries,WT,4
		7.962469,7.614093,3.070165,Capillaries,WT,4
		7.315850,1.321832,-0.093671,Capillaries,WT,4
		8.047232,0.513616,-0.254288,Capillaries,WT,4
		6.113336,7.309248,1.436332,Capillaries,WT,4
		8.032041,1.541064,-0.359881,Capillaries,WT,4
		6.044131,5.962164,-2.903162,Capillaries,WT,4
		6.792596,0.005216,-3.331079,Capillaries,WT,4
		9.436576,1.868873,3.806052,Capillaries,WT,4
		10.037263,2.318443,-3.698243,Vein,WT,4
		8.782605,17.887865,-3.321569,Capillaries,WT,4
		6.057587,11.471526,0.222767,Capillaries,WT,4
		6.866117,11.701933,-3.043728,Capillaries,WT,4
		6.804572,1.795821,-0.337341,Capillaries,WT,4
		6.128855,1.804183,2.337932,Capillaries,WT,4
		6.772588,15.599623,-2.001143,Capillaries,WT,4
		5.271829,0.104894,-3.158166,Capillaries,WT,4
		8.023589,2.902188,2.911652,Capillaries,WT,4
		8.830374,19.171789,-2.891277,Capillaries,WT,4
		6.122209,4.707876,1.771152,Capillaries,WT,4
		6.589786,0.490507,-0.129848,Sprouting Front,WT,4
		6.784600,0.368266,0.087425,Sprouting Front,WT,4
		6.834421,1.165311,0.597551,Capillaries,WT,4
		8.179368,6.429784,-3.246228,Vein,WT,4
		5.990003,7.163358,1.676621,Capillaries,WT,4
		6.150957,0.066119,-0.691862,Capillaries,WT,4
		8.112733,1.662042,-1.465409,Capillaries,WT,4
		6.852268,3.147635,-3.197690,Vein,WT,4
		6.044131,3.152375,-3.871874,Capillaries,WT,4
		10.061569,8.096379,3.300806,Artery,WT,4
		8.033730,6.810826,3.689838,Artery,WT,4
		6.097778,0.000307,-0.112784,Capillaries,WT,4
		7.347316,2.464596,-0.372416,Capillaries,WT,4
		5.436573,6.536173,0.515389,Vein,WT,4
		7.398851,6.135249,-3.046316,Capillaries,WT,4
		6.115556,1.131051,0.819425,Capillaries,WT,4
		8.756298,0.256864,2.061571,Sprouting Front,WT,4
		6.772588,11.970828,3.111374,Capillaries,WT,4
		7.367605,0.563085,-0.729523,Sprouting Front,WT,4
		10.054823,5.453697,-3.438213,Capillaries,WT,4
		6.201493,9.034645,-1.598997,Capillaries,WT,4
		6.792596,9.114047,3.041318,Capillaries,WT,4
		6.665545,0.945088,-4.039933,Capillaries,WT,4
		12.098360,0.023462,-3.147806,Capillaries,WT,4
		7.295417,4.189628,-3.341388,Vein,WT,4
		6.075482,1.014143,-1.803619,Capillaries,WT,4
		8.112733,2.858741,3.414681,Artery,WT,4
		8.079209,2.645951,3.383894,Artery,WT,4
		7.367605,0.023178,4.934515,Sprouting Front,WT,4
		7.415339,0.406447,-0.210842,Sprouting Front,WT,4
		10.713470,1.344451,-3.037941,Capillaries,WT,4
		6.095552,3.104482,-3.004284,Vein,WT,4
		8.599923,6.291015,3.605860,Artery,WT,4
		10.606536,4.738694,3.075665,Artery,WT,4
		8.756298,3.405279,3.269892,Artery,WT,4
		7.362077,1.338408,-0.211287,Capillaries,WT,4
		6.095552,1.678664,-4.244629,Capillaries,WT,4
		6.057587,0.005572,4.471745,Capillaries,WT,4
		6.641069,6.118468,-3.913781,Capillaries,WT,4
		6.131069,0.016558,2.522549,Capillaries,WT,4
		6.820508,6.691148,3.229748,Capillaries,WT,4
		8.712796,5.345270,2.557626,Capillaries,WT,4
		6.131069,0.000441,-4.606699,Capillaries,WT,4
		7.413509,3.726030,-3.540014,Capillaries,WT,4
		6.128855,1.764408,1.391117,Vein,WT,4
		7.471855,0.004707,3.433720,Capillaries,WT,4
		7.400684,0.707248,-0.010921,Capillaries,WT,4
		9.453817,9.996633,3.261177,Artery,WT,4
		7.317704,2.185860,-3.026561,Vein,WT,4
		10.058872,0.133777,0.588407,Capillaries,WT,4
		6.115556,0.041970,4.013185,Capillaries,WT,4
		9.440889,6.130014,-3.121838,Capillaries,WT,4
		7.376808,0.018001,0.040936,Sprouting Front,WT,4
		6.826474,1.062088,3.322630,Capillaries,WT,4
		8.698767,1.155881,3.220932,Capillaries,WT,4
		8.756298,1.181640,2.830611,Capillaries,WT,4
		5.996796,2.764997,3.461711,Capillaries,WT,4
		8.079209,0.489918,3.762294,Capillaries,WT,4
		6.641069,0.642704,1.228571,Capillaries,WT,4
		10.780394,0.186532,-2.380296,Capillaries,WT,4
		6.756539,3.083505,2.869922,Capillaries,WT,4
		7.459131,2.875884,2.571602,Capillaries,WT,4
		6.632890,0.116904,4.165156,Capillaries,WT,4
		10.719801,6.715503,2.644522,Artery,WT,4
		6.810552,0.851753,0.282259,Sprouting Front,WT,4
		6.075482,1.388117,2.301282,Capillaries,WT,4
		8.104365,1.209314,-3.173141,Capillaries,WT,4
		8.592030,1.207564,-3.056368,Capillaries,WT,4
		8.106039,0.155110,-2.931104,Capillaries,WT,4
		9.391890,0.239895,3.140138,Capillaries,WT,4
		6.095552,0.151930,-1.542987,Sprouting Front,WT,4
		5.396487,0.191164,-3.837806,Capillaries,WT,4
		10.054823,8.789258,3.791977,Artery,WT,4
		8.074169,5.959112,4.370597,Capillaries,WT,4
		8.045546,4.325894,3.485682,Artery,WT,4
		8.079209,0.038993,3.528954,Sprouting Front,WT,4
		5.446549,12.043958,2.749570,Capillaries,WT,4
		6.122209,41.381531,2.940829,Capillaries,WT,4
		10.021026,2.982106,3.359947,Capillaries,WT,4
		7.513512,5.554762,3.074470,Capillaries,WT,4
		11.348264,5.396821,3.155317,Artery,WT,4
		8.743891,0.958415,4.540979,Capillaries,WT,4
		6.227696,1.175207,-2.743602,Capillaries,WT,4
		6.762562,1.211729,3.493622,Capillaries,WT,4
		6.852268,0.492490,4.755827,Capillaries,WT,4
		7.459131,1.289162,1.683860,Capillaries,WT,4
		6.131069,2.459732,1.160687,Capillaries,WT,4
		10.097920,4.427735,3.306048,Artery,WT,4
		6.150957,0.667991,3.385287,Capillaries,WT,4
		8.791871,7.145722,3.321384,Artery,WT,4
		8.079209,1.545506,1.974502,Capillaries,WT,4
		8.079209,5.128092,3.161526,Artery,WT,4
		11.410276,2.619708,2.313961,Artery,WT,4
		5.996796,0.800500,-1.477023,Capillaries,WT,4
		9.391890,3.464233,3.224206,Artery,WT,4
		9.396224,9.948043,3.273241,Artery,WT,4
		8.745443,7.925601,3.212864,Artery,WT,4
		19.286385,6.873924,2.977500,Artery,WT,4
		6.608294,24.258126,3.282095,Capillaries,WT,4
		9.391890,10.318137,3.254201,Artery,WT,4
		7.398851,1.208695,-0.679446,Capillaries,WT,4
		10.753927,7.266936,3.046070,Artery,WT,4
		6.762562,12.786069,3.098347,Artery,WT,4
		7.444562,0.618340,-2.797946,Sprouting Front,WT,4
		6.097778,1.302948,-2.745753,Capillaries,WT,4
		9.297497,14.426948,3.000464,Artery,WT,4
		6.113336,1.311201,-1.359864,Sprouting Front,WT,4
		6.122209,9.391198,3.858223,Artery,WT,4
		8.830374,0.001930,0.574684,Capillaries,WT,4
		6.866117,0.039408,-1.798509,Capillaries,WT,4
		6.041885,2.531216,1.765989,Capillaries,WT,4
		6.122209,0.262217,-1.305733,Capillaries,WT,4
		10.740037,9.143275,3.202116,Artery,WT,4
		7.347316,6.391350,2.108044,Capillaries,WT,4
		6.150957,0.239013,1.647000,Sprouting Front,WT,4
		6.772588,17.277830,3.084795,Capillaries,WT,4
		10.107322,5.339462,3.199151,Artery,WT,4
		8.112733,11.961183,-3.269159,Capillaries,WT,4
		7.470039,0.780992,-0.133918,Capillaries,WT,4
		9.989831,0.002891,2.772759,Sprouting Front,WT,4
		7.347316,7.620457,-3.538844,Capillaries,WT,4
		6.756539,3.896764,0.412617,Capillaries,WT,4
		6.048619,5.889080,3.334888,Capillaries,WT,4
		5.996796,0.065640,1.738566,Capillaries,WT,4
		5.942237,2.258173,2.952172,Capillaries,WT,4
		6.760555,2.606298,3.584984,Capillaries,WT,4
		6.858207,0.050751,-0.581317,Sprouting Front,WT,4
		6.792596,0.862199,-1.638700,Capillaries,WT,4
		8.756298,10.499148,-3.024333,Capillaries,WT,4
		6.722308,0.001554,-3.804629,Sprouting Front,WT,4
		10.829376,10.255204,3.154707,Artery,WT,4
		6.048619,0.048059,-2.500358,Sprouting Front,WT,4
		6.858207,0.485054,0.027281,Capillaries,WT,4
		6.641069,7.098139,3.159846,Artery,WT,4
		7.459131,0.482366,-1.291538,Capillaries,WT,4
		7.413509,0.033557,-3.398459,Sprouting Front,WT,4
		8.658111,3.928705,2.683068,Artery,WT,4
		6.792596,0.884639,-2.794794,Capillaries,WT,4
		6.168582,0.283880,0.180195,Sprouting Front,WT,4
		6.724327,1.823969,-2.804091,Capillaries,WT,4
		6.826474,0.074180,-2.690729,Sprouting Front,WT,4
		6.626750,4.133319,3.081162,Capillaries,WT,4
		6.095552,1.289443,-1.494936,Capillaries,WT,4
		11.410276,20.205913,3.022611,Artery,WT,4
		6.772588,0.025663,2.346302,Sprouting Front,WT,4
		9.430822,26.585267,3.233694,Artery,WT,4
		8.623560,3.380121,3.542110,Capillaries,WT,4
		7.515318,0.474319,-0.970060,Capillaries,WT,4
		6.786600,2.200724,3.164689,Capillaries,WT,4
		6.671650,1.068375,3.692137,Capillaries,WT,4
		6.095552,0.478211,-2.028844,Sprouting Front,WT,4
		6.192733,0.723155,-1.755567,Sprouting Front,WT,4
		6.754530,0.106866,-3.031891,Sprouting Front,WT,4
		10.758973,11.154005,3.126279,Artery,WT,4
		7.433617,0.581976,2.141064,Capillaries,WT,4
		9.377430,13.059091,3.116117,Artery,WT,4
		6.075482,1.009675,-1.947435,Capillaries,WT,4
		8.871771,9.250358,-3.268476,Capillaries,WT,4
		6.786600,0.806322,2.375984,Capillaries,WT,4
		14.610352,14.392036,3.122261,Artery,WT,4
		9.973516,0.859948,3.403898,Sprouting Front,WT,4
		6.113336,3.461314,-1.408775,Sprouting Front,WT,4
		6.113336,0.002110,4.179019,Capillaries,WT,4
		6.131069,3.713130,-0.412987,Capillaries,WT,4
		5.969579,0.003099,0.365109,Sprouting Front,WT,4
		13.364640,0.298805,-3.293462,Sprouting Front,WT,4
		7.356545,0.065635,2.697025,Capillaries,WT,4
		6.041885,2.041269,2.173590,Sprouting Front,WT,4
		7.413509,0.198425,-2.634508,Sprouting Front,WT,4
		11.279896,29.596949,3.055542,Artery,WT,4
		6.689931,0.013667,-2.363536,Sprouting Front,WT,4
		11.367381,11.082003,2.777296,Artery,WT,4
		8.768688,9.459585,-3.172906,Capillaries,WT,4
		8.723692,3.359319,3.369287,Capillaries,WT,4
		10.719801,49.843510,3.444104,Artery,WT,4
		8.079209,2.403505,3.381662,Capillaries,WT,4
		7.488183,1.022598,-2.713262,Sprouting Front,WT,4
		6.057587,0.014103,1.460815,Capillaries,WT,4
		8.807293,7.920655,-2.518124,Capillaries,WT,4
		6.115556,1.845149,3.123760,Capillaries,WT,4
		10.071006,2.695884,3.438929,Capillaries,WT,4
		6.227696,0.006262,-0.077820,Capillaries,WT,4
		7.459131,1.299197,-0.593398,Capillaries,WT,4
		11.486140,14.521911,3.122892,Artery,WT,4
		5.396487,0.002144,4.514231,Capillaries,WT,4
		6.155368,2.484251,0.499327,Capillaries,WT,4
		9.972155,18.591177,3.220686,Artery,WT,4
		6.183962,0.029465,2.755376,Capillaries,WT,4
		6.720289,0.240651,-1.323464,Capillaries,WT,4
		6.663509,3.668029,0.032426,Capillaries,WT,4
		8.184344,4.337293,3.479335,Capillaries,WT,4
		9.390445,23.059750,3.384960,Artery,WT,4
		6.032894,1.290872,2.253313,Capillaries,WT,4
		9.238929,14.082802,3.074059,Artery,WT,4
		6.722308,3.806358,3.691962,Capillaries,WT,4
		13.279073,0.247677,-2.987568,Sprouting Front,WT,4
		6.724327,1.998096,2.592932,Capillaries,WT,4
		5.987737,1.229043,-1.319647,Sprouting Front,WT,4
		6.057587,0.443614,-1.683297,Capillaries,WT,4
		8.700327,1.674173,2.742490,Capillaries,WT,4
		6.048619,0.020743,2.602047,Sprouting Front,WT,4
		6.077716,1.098083,1.992685,Capillaries,WT,4
		5.525703,0.074462,0.927537,Capillaries,WT,4
		6.131069,3.917234,-1.820204,Sprouting Front,WT,4
		6.826474,0.007668,0.258638,Sprouting Front,WT,4
		11.890182,15.845472,3.240161,Artery,WT,4
		6.155368,0.374932,-4.240979,Sprouting Front,WT,4
		6.032894,8.667624,-2.432060,Capillaries,WT,4
		9.391890,0.833617,0.041693,Capillaries,WT,4
		12.749362,0.003379,0.691891,Sprouting Front,WT,4
		5.987737,0.632431,3.967270,Capillaries,WT,4
		6.175178,0.094153,0.005922,Capillaries,WT,4
		6.115556,1.874923,-0.714789,Capillaries,WT,4
		6.150957,1.686341,-0.876079,Sprouting Front,WT,4
		7.315850,1.023422,3.390493,Capillaries,WT,4
		8.700327,15.941118,3.253272,Artery,WT,4
		8.733020,0.976113,-1.817007,Sprouting Front,WT,4
		7.404351,10.978665,-2.604268,Capillaries,WT,4
		7.354700,0.231628,3.875471,Capillaries,WT,4
		14.654867,18.617567,3.028116,Artery,WT,4
		6.175178,2.145491,-0.016197,Capillaries,WT,4
		9.953086,22.984425,3.524017,Artery,WT,4
		8.805752,0.704197,-0.209273,Sprouting Front,WT,4
		9.345538,1.715823,2.115469,Capillaries,WT,4
		6.122209,0.322320,2.895229,Sprouting Front,WT,4
		6.095552,0.469691,1.384324,Sprouting Front,WT,4
		10.743827,0.560494,-0.485175,Capillaries,WT,4
		7.413509,26.454005,-3.425047,Capillaries,WT,4
		6.730378,0.552630,-0.416712,Sprouting Front,WT,4
		7.471855,3.930979,-3.026703,Capillaries,WT,4
		6.598018,0.028786,0.484075,Capillaries,WT,4
		9.518192,0.425496,1.337876,Capillaries,WT,4
		9.430822,45.534110,2.924847,Artery,WT,4
		5.990003,0.209710,2.988455,Capillaries,WT,4
		6.756539,0.091616,-0.908852,Capillaries,WT,4
		8.848797,0.247953,-0.071617,Sprouting Front,WT,4
		6.251620,0.154954,0.618857,Capillaries,WT,4
		6.155368,2.392991,-1.269959,Capillaries,WT,4
		7.356545,1.270756,3.616996,Capillaries,WT,4
		8.179368,1.955101,4.282515,Capillaries,WT,4
		6.012615,0.282986,2.232637,Sprouting Front,WT,4
		12.012811,0.988165,4.659620,Capillaries,WT,4
		6.128855,0.881193,-0.023455,Capillaries,WT,4
		6.095552,0.865832,3.829003,Capillaries,WT,4
		8.670641,37.925307,3.226588,Artery,WT,4
		5.446549,37.334928,-2.067208,Capillaries,WT,4
		6.048619,7.860278,-2.130252,Capillaries,WT,4
		6.057587,0.238759,2.248881,Capillaries,WT,4
		7.367605,0.001672,-3.172104,Capillaries,WT,4
		6.760555,8.921763,2.634531,Capillaries,WT,4
		7.384163,2.622256,2.557762,Capillaries,WT,4
[truncated: 1,974 more rows]

## Sheet: Fig. 5c
		Figure 5c
		Raw data used for analysis in Table in Figure 5c (angles)
		N=3 retinas
		Cell Polarity Length (um),WSS magnitude (Pa),Relative Angle (rad),Region,Genotype,Dataset
		6.269136,5.356269,0.208778,Sprouting Front,WT,1
		6.314198,2.718359,3.632161,Capillaries,WT,1
		9.123961,2.721623,3.101837,Capillaries,WT,1
		5.488471,4.866819,0.853617,Sprouting Front,WT,1
		6.166543,4.224157,4.463801,Capillaries,WT,1
		5.390746,1.119438,4.239829,Sprouting Front,WT,1
		6.146396,10.573742,2.914312,Capillaries,WT,1
		5.462582,3.311917,-2.041404,Sprouting Front,WT,1
		7.755019,0.328493,-2.786448,Capillaries,WT,1
		13.033038,10.600976,3.139499,Artery,WT,1
		8.387300,14.756219,3.045780,Artery,WT,1
		7.782390,4.923377,3.233265,Sprouting Front,WT,1
		5.472305,6.224440,-1.432277,Artery,WT,1
		7.884184,0.645042,3.423289,Capillaries,WT,1
		8.538058,6.559875,2.943780,Capillaries,WT,1
		6.852513,10.360758,2.940320,Capillaries,WT,1
		7.782390,4.433467,3.015079,Artery,WT,1
		8.456731,17.919075,2.984775,Artery,WT,1
		9.879248,6.055550,2.546715,Artery,WT,1
		15.326154,5.346082,2.907946,Artery,WT,1
		6.257820,0.006974,0.962848,Sprouting Front,WT,1
		5.597164,7.913033,1.709628,Artery,WT,1
		7.644556,8.964996,3.080224,Artery,WT,1
		7.681553,5.729684,3.250029,Artery,WT,1
		6.131964,0.209023,5.319011,Capillaries,WT,1
		12.144873,9.342381,3.218919,Artery,WT,1
		6.988220,7.519542,3.313578,Artery,WT,1
		6.192351,0.360656,2.652868,Capillaries,WT,1
		12.054074,6.685367,3.144927,Artery,WT,1
		7.809664,9.966634,3.133447,Artery,WT,1
		6.223748,0.147094,3.139234,Sprouting Front,WT,1
		9.255082,7.040146,3.246121,Artery,WT,1
		6.995822,0.224891,4.205207,Sprouting Front,WT,1
		6.257820,6.169842,3.032728,Artery,WT,1
		6.166543,0.034520,-2.167021,Capillaries,WT,1
		6.988220,2.606617,3.616191,Sprouting Front,WT,1
		9.270386,3.524209,2.552305,Sprouting Front,WT,1
		7.727551,4.685985,3.045228,Artery,WT,1
		7.086420,3.979692,2.640026,Artery,WT,1
		6.146396,5.972457,2.320850,Artery,WT,1
		7.739008,0.885286,-3.380447,Sprouting Front,WT,1
		10.756811,8.457093,3.160188,Artery,WT,1
		6.050512,13.224580,3.297224,Artery,WT,1
		8.573266,6.223500,2.871360,Artery,WT,1
		6.911732,0.004941,1.816059,Sprouting Front,WT,1
		9.232078,1.390808,-2.980582,Sprouting Front,WT,1
		12.323025,5.716067,3.361334,Artery,WT,1
		9.941827,0.203431,-1.485552,Sprouting Front,WT,1
		12.323025,7.517576,2.707746,Artery,WT,1
		5.574960,4.311811,-3.357915,Artery,WT,1
		12.207449,5.348908,3.365461,Capillaries,WT,1
		10.652526,0.051033,3.175549,Capillaries,WT,1
		6.350575,0.009503,3.594057,Capillaries,WT,1
		6.257820,0.059766,0.563894,Sprouting Front,WT,1
		6.257820,0.989896,-2.916273,Sprouting Front,WT,1
		8.573266,7.807149,3.401909,Artery,WT,1
		6.129074,0.062217,-3.429632,Sprouting Front,WT,1
		7.755019,13.807271,2.895012,Artery,WT,1
		11.629100,5.487190,3.169243,Capillaries,WT,1
		10.822502,2.089717,2.400607,Capillaries,WT,1
		6.921979,13.813198,3.189818,Capillaries,WT,1
		8.523518,10.999308,2.955600,Artery,WT,1
		8.418931,7.173108,2.963495,Artery,WT,1
		11.494230,9.200316,3.185946,Capillaries,WT,1
		13.069695,9.873104,3.382556,Capillaries,WT,1
		10.021711,8.132341,2.899454,Capillaries,WT,1
		9.270386,4.325572,3.222548,Sprouting Front,WT,1
		7.679246,2.068291,2.741361,Capillaries,WT,1
		9.232078,17.255196,3.249638,Artery,WT,1
		7.028673,10.850594,3.297921,Artery,WT,1
		9.209017,5.356470,2.456756,Capillaries,WT,1
		11.483434,14.322600,3.609007,Artery,WT,1
		10.657515,0.285957,-1.427803,Sprouting Front,WT,1
		8.523518,1.266088,-2.488465,Sprouting Front,WT,1
		6.942428,0.107371,-2.284360,Capillaries,WT,1
		5.511025,6.016038,1.922857,Capillaries,WT,1
		5.472305,1.356586,2.662267,Sprouting Front,WT,1
		9.168521,13.550412,2.730245,Artery,WT,1
		12.305758,8.387773,2.880462,Artery,WT,1
		6.237967,0.850224,2.980675,Sprouting Front,WT,1
		6.108803,0.019729,-4.056172,Capillaries,WT,1
		6.192351,5.568745,3.589124,Capillaries,WT,1
		7.830058,11.078720,3.498504,Artery,WT,1
		7.739008,1.901451,-2.420458,Sprouting Front,WT,1
		9.209017,28.835376,3.117630,Capillaries,WT,1
		8.412614,6.088676,3.023939,Capillaries,WT,1
		6.942428,10.285153,2.888792,Capillaries,WT,1
		6.123289,2.092920,2.849719,Capillaries,WT,1
		7.048812,8.171226,2.978163,Capillaries,WT,1
		7.745874,12.940959,2.801717,Artery,WT,1
		10.743624,14.105635,2.961688,Artery,WT,1
		9.864889,8.404844,3.304284,Capillaries,WT,1
		9.131727,14.567976,3.075706,Artery,WT,1
		10.781492,14.688483,3.002930,Artery,WT,1
		8.490190,4.973202,2.406920,Artery,WT,1
		9.904327,13.583218,3.178700,Artery,WT,1
		9.270386,0.072211,2.977755,Capillaries,WT,1
		7.761871,14.613482,3.401448,Artery,WT,1
		6.166543,0.564933,-2.262911,Capillaries,WT,1
		6.097189,11.554636,3.237111,Artery,WT,1
		6.215201,2.305823,-2.542217,Sprouting Front,WT,1
		8.506870,1.427606,-2.219722,Capillaries,WT,1
		9.226318,0.158370,3.164962,Capillaries,WT,1
		9.131727,15.261274,3.049403,Artery,WT,1
		10.005785,14.090822,3.109975,Artery,WT,1
		6.291707,0.907021,-0.525322,Capillaries,WT,1
		10.120241,15.370018,3.093082,Artery,WT,1
		7.739008,2.535544,3.028427,Capillaries,WT,1
		6.223748,0.120602,-0.104501,Capillaries,WT,1
		10.866619,12.351694,3.110479,Artery,WT,1
		6.166543,17.981840,3.249006,Capillaries,WT,1
		9.934695,16.253394,3.085709,Artery,WT,1
		6.965361,1.914905,-3.010009,Sprouting Front,WT,1
		9.085037,0.065175,0.017259,Capillaries,WT,1
		9.991607,3.503444,2.772161,Capillaries,WT,1
		9.086987,1.004886,-3.564956,Sprouting Front,WT,1
		7.663077,1.355292,-3.121714,Sprouting Front,WT,1
		10.649199,5.465056,3.068452,Artery,WT,1
		6.311391,7.658154,2.090317,Capillaries,WT,1
		10.715549,11.637536,3.374463,Artery,WT,1
		6.235126,3.260164,-2.405124,Sprouting Front,WT,1
		6.921979,3.252590,3.514621,Capillaries,WT,1
		7.752734,2.874826,3.054403,Capillaries,WT,1
		6.146396,0.010368,-4.839109,Capillaries,WT,1
		11.521946,16.444785,3.217664,Artery,WT,1
		8.562926,3.371363,0.334282,Sprouting Front,WT,1
		7.830058,19.653210,3.191210,Artery,WT,1
		8.471386,22.324816,3.128020,Artery,WT,1
		6.325413,0.395050,-4.284677,Capillaries,WT,1
		10.835592,16.430915,2.728172,Artery,WT,1
		8.406293,2.535947,3.410481,Capillaries,WT,1
		6.166543,2.732589,3.768258,Capillaries,WT,1
		6.146396,2.887541,3.587702,Capillaries,WT,1
		6.232284,8.838996,-1.626221,Capillaries,WT,1
		8.513117,5.807664,3.321374,Capillaries,WT,1
		9.979185,20.207116,3.254316,Artery,WT,1
		8.479748,21.754524,2.954305,Artery,WT,1
		12.272595,14.042551,3.182239,Artery,WT,1
		9.160787,14.338973,2.895718,Artery,WT,1
		9.968526,12.839838,3.071892,Artery,WT,1
		9.378704,4.983432,3.076730,Capillaries,WT,1
		8.556715,15.344727,3.393346,Artery,WT,1
		6.370077,0.591236,1.845473,Sprouting Front,WT,1
		8.523518,5.613763,3.164832,Capillaries,WT,1
		9.293294,17.554674,3.050663,Artery,WT,1
		7.745874,2.539488,2.671277,Capillaries,WT,1
		5.433309,2.451108,-1.144693,Capillaries,WT,1
		10.708933,12.839838,3.085171,Artery,WT,1
		10.041141,18.501411,3.117348,Artery,WT,1
		6.904036,14.775733,3.422776,Artery,WT,1
		7.739008,6.055865,3.479453,Capillaries,WT,1
		6.266309,1.460196,1.774629,Capillaries,WT,1
		8.535982,0.029868,4.913625,Capillaries,WT,1
		7.679246,19.134395,3.043694,Artery,WT,1
		10.811035,16.226846,3.041556,Artery,WT,1
		11.525021,5.074279,3.341432,Capillaries,WT,1
		6.314198,1.758847,2.508029,Capillaries,WT,1
		10.005785,0.826168,2.961647,Capillaries,WT,1
		10.624210,8.065597,2.842451,Artery,WT,1
		8.506870,15.056492,2.847124,Artery,WT,1
		10.732073,9.632109,3.224467,Artery,WT,1
		6.988220,1.109122,2.591146,Capillaries,WT,1
		8.523518,5.649633,-3.214547,Capillaries,WT,1
		8.535982,4.007056,2.750267,Capillaries,WT,1
		7.048812,18.184913,3.247144,Capillaries,WT,1
		7.033713,4.424888,-2.700241,Capillaries,WT,1
		6.852513,1.276079,0.144544,Capillaries,WT,1
		6.129074,2.458814,2.873789,Capillaries,WT,1
		10.783135,0.166869,-2.773098,Capillaries,WT,1
		9.260824,11.841546,2.874091,Artery,WT,1
		6.237967,0.002100,-0.942066,Capillaries,WT,1
		6.921979,1.432712,-3.259942,Capillaries,WT,1
		7.727551,0.208273,-1.040279,Capillaries,WT,1
		9.864889,19.058442,2.890702,Capillaries,WT,1
		5.459337,2.983950,3.013966,Sprouting Front,WT,1
		6.076812,0.700019,-1.539387,Capillaries,WT,1
		12.165282,12.003005,3.202158,Artery,WT,1
		6.257820,25.310547,2.832628,Artery,WT,1
		12.049663,11.841546,2.832157,Artery,WT,1
		6.257820,4.263578,1.865310,Capillaries,WT,1
		11.484977,20.393922,3.806173,Artery,WT,1
		6.232284,0.506020,-0.515573,Capillaries,WT,1
		10.861726,11.148909,3.090377,Artery,WT,1
		9.209017,6.178834,2.992309,Capillaries,WT,1
		12.292792,8.352911,2.863817,Artery,WT,1
		6.082641,2.542271,-2.951051,Sprouting Front,WT,1
		6.314198,0.015019,-3.771454,Capillaries,WT,1
		8.437852,0.570827,-3.984061,Capillaries,WT,1
		5.539887,3.938363,1.452459,Capillaries,WT,1
		8.494363,11.678194,3.214959,Artery,WT,1
		6.155039,0.109050,5.061771,Capillaries,WT,1
		10.703968,9.850292,3.022818,Artery,WT,1
		6.995822,0.469272,2.508259,Sprouting Front,WT,1
		6.350575,0.488574,0.000563,Sprouting Front,WT,1
		6.237967,0.333237,-1.231714,Capillaries,WT,1
		5.511025,0.670930,1.024775,Sprouting Front,WT,1
		7.683860,0.414644,0.367848,Sprouting Front,WT,1
		6.146396,0.004480,-1.915057,Capillaries,WT,1
		5.390746,0.796483,-0.197438,Capillaries,WT,1
		6.314198,0.115770,-2.042111,Capillaries,WT,1
		11.581768,4.590526,2.736325,Capillaries,WT,1
		6.232284,0.000881,-2.210431,Capillaries,WT,1
		6.266309,42.856035,3.012469,Capillaries,WT,1
		10.610859,19.208636,3.056425,Artery,WT,1
		13.638927,0.004932,2.038202,Capillaries,WT,1
		6.257820,0.830655,2.821902,Sprouting Front,WT,1
		8.620673,0.005153,-1.054256,Capillaries,WT,1
		6.146396,2.194157,-1.137089,Sprouting Front,WT,1
		6.988220,21.529461,3.477529,Capillaries,WT,1
		11.538850,12.657404,3.290459,Artery,WT,1
		8.355550,16.264103,3.268783,Artery,WT,1
		6.269136,0.021508,-1.899875,Capillaries,WT,1
		5.462582,1.149825,1.846231,Capillaries,WT,1
		5.482010,1.606223,-2.666545,Sprouting Front,WT,1
		8.412614,1.064221,-3.214982,Capillaries,WT,1
		7.725258,18.945222,3.231417,Capillaries,WT,1
		11.378022,2.139667,2.889035,Capillaries,WT,1
		8.473477,2.341146,2.868762,Capillaries,WT,1
		15.350414,0.157923,2.971898,Capillaries,WT,1
		5.462582,3.335304,1.418592,Capillaries,WT,1
		6.235126,0.190446,4.900543,Capillaries,WT,1
		5.459337,1.142365,0.162068,Capillaries,WT,1
		7.005947,18.262318,3.287038,Capillaries,WT,1
		6.027037,0.071339,0.358006,Capillaries,WT,1
		9.180109,12.561448,2.997997,Artery,WT,1
		5.390746,1.645232,1.791451,Capillaries,WT,1
		9.168521,17.726362,2.996783,Artery,WT,1
		7.761871,14.535888,3.225637,Artery,WT,1
		6.257820,2.776223,2.750714,Sprouting Front,WT,1
		10.639210,0.384402,0.345918,Capillaries,WT,1
		9.979185,0.999278,-2.809524,Sprouting Front,WT,1
		6.175158,2.452802,2.739101,Capillaries,WT,1
		6.257820,13.264897,2.687677,Capillaries,WT,1
		6.215201,1.551834,2.888590,Capillaries,WT,1
		6.235126,4.169519,-0.999222,Capillaries,WT,1
		9.882835,11.489994,3.122242,Artery,WT,1
		7.739008,2.407679,3.272186,Capillaries,WT,1
		9.185898,1.482321,-2.519147,Sprouting Front,WT,1
		9.940044,0.952233,3.120819,Sprouting Front,WT,1
		6.215201,0.883118,1.045232,Capillaries,WT,1
		9.979185,1.712298,3.196690,Sprouting Front,WT,1
		8.338567,11.944329,3.019488,Artery,WT,1
		6.927097,0.142707,-2.239944,Capillaries,WT,1
		6.328214,2.099413,0.843840,Capillaries,WT,1
		7.727551,12.329227,2.966704,Artery,WT,1
		10.035846,13.808252,3.350378,Capillaries,WT,1
		5.511025,0.953631,-1.118779,Capillaries,WT,1
		6.146396,1.933325,3.350060,Capillaries,WT,1
		9.321851,12.844598,2.999837,Capillaries,WT,1
		7.752734,0.705865,0.162842,Capillaries,WT,1
		6.108803,2.007877,2.301468,Capillaries,WT,1
		9.241670,1.543233,-2.722108,Sprouting Front,WT,1
		9.180109,12.346718,3.301759,Artery,WT,1
		7.690775,5.822870,3.088562,Capillaries,WT,1
		10.822502,18.133254,3.112452,Capillaries,WT,1
		5.488471,4.565669,0.906333,Capillaries,WT,1
		5.488471,0.048083,3.161165,Capillaries,WT,1
		9.232078,1.061338,-0.303037,Sprouting Front,WT,1
		6.842162,5.041216,3.142224,Capillaries,WT,1
		6.269136,1.782775,1.395444,Capillaries,WT,1
		5.511025,0.032084,4.871731,Capillaries,WT,1
		6.215201,9.958360,2.066333,Capillaries,WT,1
		7.861677,0.149032,-0.262769,Capillaries,WT,1
		6.942428,10.569207,-2.991330,Capillaries,WT,1
		11.558796,9.813216,3.066541,Artery,WT,1
		6.852513,0.505270,0.197417,Capillaries,WT,1
		9.067466,11.416894,-2.997741,Capillaries,WT,1
		6.070977,3.806451,-3.461704,Capillaries,WT,1
		6.215201,5.142780,0.926912,Capillaries,WT,1
		6.988220,2.225119,-2.223604,Capillaries,WT,1
		9.055733,9.680175,2.824980,Capillaries,WT,1
		6.995822,2.945617,3.062966,Capillaries,WT,1
		10.657515,12.818507,3.098517,Artery,WT,1
		9.160787,12.888924,3.264915,Artery,WT,1
		6.155039,35.401575,-1.940075,Artery,WT,1
		6.166543,4.675597,3.139763,Capillaries,WT,1
		6.985683,0.003844,-5.780348,Capillaries,WT,1
		6.911732,37.717589,3.561847,Capillaries,WT,1
		12.191472,12.461499,3.319072,Artery,WT,1
		6.223748,9.021893,2.626116,Capillaries,WT,1
		7.598056,4.638938,3.478803,Capillaries,WT,1
		7.103901,10.737625,3.683983,Capillaries,WT,1
		6.942428,1.025191,4.382085,Capillaries,WT,1
		5.354466,4.521203,-2.314040,Capillaries,WT,1
		6.995822,3.243347,3.332657,Sprouting Front,WT,1
		9.241670,0.005304,-3.550026,Capillaries,WT,1
		7.577038,12.201783,3.391298,Capillaries,WT,1
		7.614363,0.691835,2.775827,Sprouting Front,WT,1
		6.155039,3.651315,-1.106286,Capillaries,WT,1
		9.260824,14.870568,3.063390,Capillaries,WT,1
		6.146396,0.647697,-0.227883,Sprouting Front,WT,1
		6.166543,0.641205,0.291270,Sprouting Front,WT,1
		6.129074,7.354734,3.259979,Capillaries,WT,1
		10.007556,9.476911,3.237386,Artery,WT,1
		10.715549,8.227029,3.059164,Artery,WT,1
		9.193611,19.951939,3.019583,Artery,WT,1
		8.604213,0.522297,-5.977301,Capillaries,WT,1
		9.193611,2.835888,-3.362743,Capillaries,WT,1
		7.718373,2.345848,-0.210091,Capillaries,WT,1
		6.370077,1.269931,-2.237111,Sprouting Front,WT,1
		7.681553,0.532607,2.762207,Sprouting Front,WT,1
		12.384702,9.878252,2.819534,Capillaries,WT,1
		9.956075,25.324597,3.093054,Artery,WT,1
		10.602506,15.297963,3.202307,Artery,WT,1
		6.257820,0.043972,3.863170,Sprouting Front,WT,1
		5.472305,1.095032,3.299159,Capillaries,WT,1
		6.235126,22.303647,2.997501,Capillaries,WT,1
		6.166543,0.039072,2.747124,Sprouting Front,WT,1
		6.050512,2.931044,-0.042108,Sprouting Front,WT,1
		6.311391,0.480091,1.686907,Capillaries,WT,1
		6.146396,15.229369,3.148713,Capillaries,WT,1
		6.314198,0.328618,2.861552,Capillaries,WT,1
		6.223748,11.555503,3.302377,Artery,WT,1
		9.877455,34.521247,2.954237,Artery,WT,1
		7.665389,12.661207,2.973599,Capillaries,WT,1
		9.272297,23.425624,3.134989,Artery,WT,1
		5.459337,2.314300,3.782927,Capillaries,WT,1
		6.257820,5.676325,2.952077,Capillaries,WT,1
		10.153454,27.873506,3.041376,Artery,WT,1
		7.861677,3.546836,-3.234862,Capillaries,WT,1
		6.232284,35.976495,-0.896844,Capillaries,WT,1
		9.993381,36.722801,3.127243,Artery,WT,1
		6.266309,18.096901,3.390224,Capillaries,WT,1
		9.956075,19.841816,3.136523,Artery,WT,1
		9.321851,8.419478,3.187183,Capillaries,WT,1
		10.657515,24.915180,2.879876,Artery,WT,1
		6.904036,26.839690,3.373736,Artery,WT,1
		9.378704,5.950885,3.707625,Capillaries,WT,1
		8.513117,23.428433,3.143555,Capillaries,WT,1
		10.708933,19.901801,3.065510,Artery,WT,1
		6.129074,0.050840,-3.041566,Capillaries,WT,1
		8.404185,20.811415,2.857793,Artery,WT,1
		5.324599,1.981599,-2.478034,Sprouting Front,WT,1
		8.437852,14.175454,3.020681,Capillaries,WT,1
		9.193611,19.963570,2.997292,Artery,WT,1
		7.560650,22.429607,3.387769,Capillaries,WT,1
		9.318049,29.024016,3.122623,Artery,WT,1
		10.708933,26.363424,3.242631,Artery,WT,1
		7.663077,3.447517,-3.233402,Capillaries,WT,1
		10.090432,9.321942,2.980424,Capillaries,WT,1
		6.904036,6.829918,2.821680,Capillaries,WT,1
		10.811035,19.366757,3.156321,Artery,WT,1
		6.314198,2.841334,1.505531,Capillaries,WT,1
		10.702312,21.504086,3.279906,Capillaries,WT,1
		6.985683,9.990766,2.719325,Artery,WT,1
		5.390746,14.777546,2.541175,Capillaries,WT,1
		6.283253,3.079343,2.905560,Capillaries,WT,1
		10.005785,22.704803,3.172512,Artery,WT,1
		8.429448,19.280295,3.433355,Capillaries,WT,1
		12.224855,21.709362,2.794418,Artery,WT,1
		11.521946,17.672395,3.307256,Artery,WT,1
		10.776560,9.510305,3.409597,Capillaries,WT,1
		7.720669,1.553283,2.681236,Capillaries,WT,1
		11.450984,0.262317,0.690719,Capillaries,WT,1
		5.390746,0.936727,4.750940,Capillaries,WT,1
		9.270386,34.892693,3.462342,Artery,WT,1
		7.752734,0.868366,-1.270914,Sprouting Front,WT,1
		7.720669,0.000673,1.419252,Capillaries,WT,1
		7.739008,2.586106,-2.855914,Capillaries,WT,1
		9.086987,41.858650,3.431917,Capillaries,WT,1
		10.737025,19.242550,3.042541,Artery,WT,1
		5.472305,0.768310,2.068057,Capillaries,WT,1
		6.291707,16.203562,-2.410299,Capillaries,WT,1
		7.718373,0.275189,-0.506787,Sprouting Front,WT,1
		6.215201,16.124753,3.565497,Capillaries,WT,1
		11.497313,35.043878,3.204743,Artery,WT,1
		7.720669,0.431641,2.373407,Capillaries,WT,1
		10.732073,21.709362,2.947087,Artery,WT,1
		8.387300,6.893961,3.232528,Capillaries,WT,1
		6.155039,17.237314,2.870277,Capillaries,WT,1
		6.166543,0.697366,0.146907,Capillaries,WT,1
		6.146396,0.892413,1.638474,Sprouting Front,WT,1
		6.215201,0.968700,1.899453,Capillaries,WT,1
		11.469538,1.575356,3.428770,Sprouting Front,WT,1
		6.257820,1.601008,3.669432,Capillaries,WT,1
		12.878487,2.863804,-0.449675,Capillaries,WT,1
		6.942428,3.546762,-2.876168,Capillaries,WT,1
		8.429448,2.513689,-0.284235,Capillaries,WT,1
		8.535982,5.536008,3.237890,Capillaries,WT,1
		6.967905,2.053291,-3.005752,Sprouting Front,WT,1
		8.460921,0.739470,-1.843436,Capillaries,WT,1
		6.076812,8.042585,3.062103,Capillaries,WT,1
		7.720669,3.660016,3.240186,Capillaries,WT,1
		6.257820,3.854636,-1.279100,Sprouting Front,WT,1
		12.982635,5.560764,2.781305,Capillaries,WT,1
		8.355550,31.792117,3.054450,Capillaries,WT,1
		7.679246,2.560037,-1.120376,Capillaries,WT,1
		7.861677,1.459923,-0.285354,Sprouting Front,WT,1
		7.739008,5.661928,-0.256381,Capillaries,WT,1
		8.479748,17.171163,3.102543,Capillaries,WT,1
		9.092835,2.585809,3.874660,Capillaries,WT,1
		6.097189,13.073870,2.136276,Capillaries,WT,1
		7.755019,5.264403,3.092152,Capillaries,WT,1
		9.321851,12.561399,3.598464,Capillaries,WT,1
		6.155039,0.391247,1.737364,Capillaries,WT,1
		7.761871,17.497249,3.388594,Capillaries,WT,1
		6.927097,0.814845,-2.363110,Sprouting Front,WT,1
		6.131964,0.840741,3.346449,Sprouting Front,WT,1
		6.237967,13.278999,2.996638,Capillaries,WT,1
		9.106466,10.003640,3.267560,Capillaries,WT,1
		8.418931,29.899033,2.869788,Capillaries,WT,1
		6.129074,0.661677,-1.823925,Sprouting Front,WT,1
		7.761871,14.172497,-3.674985,Capillaries,WT,1
		9.149174,0.332232,3.075833,Sprouting Front,WT,1
		7.683860,2.742150,0.061803,Capillaries,WT,1
		8.456731,0.375404,3.491290,Sprouting Front,WT,1
		6.215201,1.366979,1.323836,Capillaries,WT,1
		6.108803,0.264006,-4.079267,Capillaries,WT,1
		8.418931,3.069848,3.009054,Capillaries,WT,1
		6.985683,0.879278,0.732921,Capillaries,WT,1
		7.033713,16.119757,2.735618,Capillaries,WT,1
		10.697344,36.451776,3.041211,Capillaries,WT,1
		6.166543,0.265556,2.277297,Capillaries,WT,1
		8.454635,6.722630,-3.243278,Capillaries,WT,1
		6.904036,14.315192,3.063814,Capillaries,WT,1
		6.314198,1.490866,-0.909425,Capillaries,WT,1
		7.775556,4.935053,3.015520,Capillaries,WT,1
		6.209496,0.730286,2.060328,Capillaries,WT,1
		9.870276,4.576098,3.096271,Capillaries,WT,1
		10.062295,14.066358,3.101563,Capillaries,WT,1
		7.588722,3.590520,2.739298,Capillaries,WT,1
		6.311391,2.296577,-2.255357,Capillaries,WT,1
		7.775556,14.409835,-2.996401,Capillaries,WT,1
		8.546355,0.244331,-3.892481,Capillaries,WT,1
		6.215201,0.187622,0.488648,Capillaries,WT,1
		5.482010,18.624319,-2.418027,Capillaries,WT,1
		8.494363,1.241051,0.166942,Capillaries,WT,1
		10.703968,10.650251,3.278935,Capillaries,WT,1
		6.257820,1.878503,0.139890,Sprouting Front,WT,1
		6.235126,45.552474,-2.985475,Capillaries,WT,1
		5.472305,3.745154,-1.473132,Capillaries,WT,1
		10.025246,13.209926,2.992447,Capillaries,WT,1
		5.462582,0.483597,-1.273068,Capillaries,WT,1
		6.283253,6.093951,-3.246147,Capillaries,WT,1
		9.191683,11.406153,2.845355,Capillaries,WT,1
		6.328214,4.496017,-1.999600,Capillaries,WT,1
		7.739008,27.910536,3.783654,Capillaries,WT,1
		6.967905,1.059677,-3.155146,Capillaries,WT,1
		9.333249,0.235106,2.893478,Sprouting Front,WT,1
		10.557285,0.364534,2.267035,Capillaries,WT,1
		6.175158,0.295960,-0.723638,Capillaries,WT,1
		8.471386,8.607530,2.982143,Capillaries,WT,1
		5.482010,6.712704,1.962711,Capillaries,WT,1
		7.761871,1.849625,-2.776765,Sprouting Front,WT,1
		7.727551,3.566867,-2.632635,Capillaries,WT,1
		10.599163,19.611552,3.221081,Capillaries,WT,1
		5.433309,0.455061,1.408183,Sprouting Front,WT,1
		7.739008,0.598973,-0.019140,Capillaries,WT,1
		7.739008,47.076750,-3.367753,Capillaries,WT,1
		7.096414,0.653145,3.048416,Sprouting Front,WT,1
		10.597491,0.206433,-0.258517,Capillaries,WT,1
		6.166543,21.976070,-2.003803,Capillaries,WT,1
		9.346530,11.952365,-3.065893,Capillaries,WT,1
		9.270386,13.075224,3.121910,Capillaries,WT,1
		9.255082,1.436766,0.350378,Capillaries,WT,1
		6.108803,4.373890,0.481602,Capillaries,WT,1
		6.076812,1.805198,-1.592443,Sprouting Front,WT,1
		12.292792,3.201778,-2.975145,Capillaries,WT,1
		6.257820,1.026027,-0.631898,Capillaries,WT,1
		7.598056,3.444700,3.803952,Capillaries,WT,1
		8.494363,5.639621,3.207939,Capillaries,WT,1
		7.096414,0.210918,0.056969,Capillaries,WT,1
		10.732073,1.090031,-3.846123,Sprouting Front,WT,1
		9.293294,1.617780,2.805482,Capillaries,WT,1
		7.681553,3.820062,3.608654,Capillaries,WT,1
		6.975530,1.577868,3.195570,Capillaries,WT,1
		5.324599,2.331938,0.374740,Sprouting Front,WT,1
		8.404185,3.668208,3.468658,Capillaries,WT,1
		9.968526,2.450637,3.561914,Capillaries,WT,1
		6.175158,2.123101,-1.624994,Capillaries,WT,1
		6.070977,17.363970,0.692048,Capillaries,WT,1
		5.539887,1.863735,1.858090,Capillaries,WT,1
		6.283253,2.097647,-2.744612,Sprouting Front,WT,1
		7.800583,16.887077,3.192268,Capillaries,WT,1
		6.921979,15.597910,-2.960918,Capillaries,WT,1
		8.334316,31.524466,3.650071,Capillaries,WT,1
		6.108803,8.975325,3.149778,Capillaries,WT,1
		7.028673,0.996778,3.650955,Capillaries,WT,1
		7.086420,1.627916,-0.444452,Sprouting Front,WT,1
		8.506870,1.293197,3.127927,Sprouting Front,WT,1
		6.967905,11.713653,3.381594,Capillaries,WT,1
		5.459337,17.553943,-1.717088,Capillaries,WT,1
		9.180109,2.400638,-0.162400,Capillaries,WT,1
		6.192351,0.902175,1.347747,Capillaries,WT,1
		16.792549,4.068782,2.449876,Capillaries,WT,1
		5.488471,12.446307,-1.721097,Capillaries,WT,1
		6.257820,0.210255,-0.189130,Capillaries,WT,1
		7.775556,4.424330,-3.765025,Capillaries,WT,1
		5.459337,34.300582,2.995065,Capillaries,WT,1
		6.257820,1.242523,1.794217,Capillaries,WT,1
		6.314198,26.582940,2.493813,Capillaries,WT,1
		8.454635,3.017438,3.619610,Capillaries,WT,1
		6.192351,10.361738,-1.610548,Capillaries,WT,1
		7.076410,5.300459,3.395733,Capillaries,WT,1
		7.616690,13.623205,3.375396,Capillaries,WT,1
		6.166543,15.886674,-1.813202,Capillaries,WT,1
		6.965361,0.057240,2.985084,Sprouting Front,WT,1
		9.963192,37.549473,-3.195004,Capillaries,WT,1
		7.056350,24.828134,2.765963,Capillaries,WT,1
		6.995822,3.522076,-3.705051,Capillaries,WT,1
		10.019942,7.397841,3.201156,Capillaries,WT,1
		6.166543,1.128170,3.169756,Capillaries,WT,1
		8.460921,32.401486,-3.353766,Capillaries,WT,1
		6.175158,1.792110,3.299210,Capillaries,WT,1
		6.223748,5.831808,3.153987,Capillaries,WT,1
		5.462582,13.361820,1.487328,Capillaries,WT,1
		6.155039,14.893419,-3.419017,Capillaries,WT,1
		6.314198,2.153101,2.421741,Capillaries,WT,1
		6.257820,8.061845,-2.623449,Capillaries,WT,1
		9.947172,3.011280,3.440905,Capillaries,WT,1
		6.266309,5.110756,2.394221,Capillaries,WT,1
		6.328214,1.994346,-0.105251,Capillaries,WT,1
		6.257820,1.916811,2.180112,Capillaries,WT,1
		7.739008,13.817590,3.249432,Capillaries,WT,1
		6.129074,11.698780,-2.770227,Capillaries,WT,1
		7.683860,14.680373,-0.131982,Capillaries,WT,1
		6.146396,9.199560,-3.500506,Capillaries,WT,1
		6.235126,0.431631,1.622386,Capillaries,WT,1
		6.257820,25.917628,0.567580,Capillaries,WT,1
		7.056350,15.582448,3.480124,Capillaries,WT,1
		7.761871,15.744223,3.014370,Capillaries,WT,1
		6.235126,0.225583,1.276795,Sprouting Front,WT,1
		6.257820,0.079093,2.240433,Capillaries,WT,1
		8.429448,3.692563,3.596048,Capillaries,WT,1
		10.035846,4.270401,2.648978,Capillaries,WT,1
		9.180109,2.682638,-2.935619,Capillaries,WT,1
		9.293294,5.098332,2.859850,Capillaries,WT,1
		19.827431,0.677504,3.565449,Capillaries,WT,1
		6.155039,2.456651,2.909631,Capillaries,WT,1
		6.209496,1.301849,3.184806,Capillaries,WT,1
		6.192351,0.051943,0.002428,Capillaries,WT,1
		6.129074,32.594939,3.374520,Capillaries,WT,1
		7.718373,1.267504,0.620277,Capillaries,WT,1
		7.830058,12.843833,-0.009960,Capillaries,WT,1
		9.241670,37.482577,-3.308204,Capillaries,WT,1
		6.927097,2.864440,1.385759,Capillaries,WT,1
		12.237894,0.037721,-2.686486,Sprouting Front,WT,1
		10.062295,1.236852,-3.186701,Sprouting Front,WT,1
		6.175158,0.507651,-1.701325,Capillaries,WT,1
		9.149174,2.667302,3.231789,Capillaries,WT,1
		10.811035,4.266529,3.047896,Capillaries,WT,1
		6.215201,1.528542,-2.003960,Capillaries,WT,1
		6.232284,3.942726,2.291655,Capillaries,WT,1
		10.599163,0.709493,-0.677129,Sprouting Front,WT,1
		9.369252,0.001889,-4.349311,Capillaries,WT,1
		8.387300,2.676517,3.028119,Capillaries,WT,1
		6.995822,0.022030,3.002759,Capillaries,WT,1
		6.146396,0.257431,-3.436252,Capillaries,WT,1
		7.761871,4.163528,2.996376,Capillaries,WT,1
		7.005947,19.637807,3.097264,Capillaries,WT,1
		12.272595,1.491784,-0.542619,Capillaries,WT,1
		6.166543,1.610078,0.470763,Capillaries,WT,1
		7.005947,3.660550,2.883498,Capillaries,WT,1
		8.460921,0.208512,-0.251833,Sprouting Front,WT,1
		11.558796,5.901152,3.109291,Capillaries,WT,1
		6.129074,56.938902,1.467643,Capillaries,WT,1
		7.761871,3.122548,-3.269364,Capillaries,WT,1
		7.681553,6.067390,-3.077734,Capillaries,WT,1
		6.311391,8.261606,-1.221575,Capillaries,WT,1
		6.988220,0.367879,-0.073596,Capillaries,WT,1
		6.257820,4.157828,3.346711,Capillaries,WT,1
		7.663077,1.027871,2.708003,Capillaries,WT,1
		9.287573,7.148371,3.454598,Capillaries,WT,1
		7.830058,3.254259,3.209342,Capillaries,WT,1
		9.293294,21.408369,2.987045,Capillaries,WT,1
		9.241670,4.576815,3.422744,Capillaries,WT,1
		6.082641,12.462780,-2.740307,Capillaries,WT,1
		7.745874,0.041063,0.090414,Capillaries,WT,1
		6.965361,5.328712,-2.906034,Capillaries,WT,1
		10.041141,4.336802,3.209821,Capillaries,WT,1
		6.965361,1.765357,2.441210,Capillaries,WT,1
		5.459337,1.308005,-1.446325,Sprouting Front,WT,1
		9.827096,11.813492,-3.098308,Capillaries,WT,1
		6.235126,1.137532,3.036883,Capillaries,WT,1
		9.180109,10.498741,-3.170211,Capillaries,WT,1
		7.727551,1.144568,-3.417611,Capillaries,WT,1
		5.472305,1.939213,-0.327852,Capillaries,WT,1
		14.475910,8.636058,2.800799,Capillaries,WT,1
		6.237967,2.463466,2.857289,Capillaries,WT,1
		9.882835,0.202579,-0.811261,Capillaries,WT,1
		8.504787,7.166716,3.496456,Capillaries,WT,1
		7.681553,4.673380,3.012929,Capillaries,WT,1
		6.123289,2.155812,-1.688324,Capillaries,WT,1
		12.166738,11.774237,-3.174949,Capillaries,WT,1
		5.539887,0.327255,-3.228954,Sprouting Front,WT,1
		8.573266,0.198310,0.592363,Sprouting Front,WT,1
		8.460921,6.896900,3.737988,Capillaries,WT,1
		8.395747,0.373948,5.806677,Capillaries,WT,1
		6.965361,0.554501,0.480700,Capillaries,WT,1
		6.129074,0.961879,0.719703,Capillaries,WT,1
		6.944980,21.155125,-3.227763,Capillaries,WT,1
		6.893763,25.869517,-2.968318,Capillaries,WT,1
		6.215201,7.512895,0.381304,Capillaries,WT,1
		7.679246,1.361562,-2.606747,Sprouting Front,WT,1
		6.921979,0.133795,-2.592913,Sprouting Front,WT,1
		5.357775,13.013290,3.622160,Capillaries,WT,1
		6.215201,0.223459,3.460263,Capillaries,WT,1
		5.574960,2.368253,0.261233,Capillaries,WT,1
		7.854912,7.095228,-3.117020,Capillaries,WT,1
		8.471386,13.124706,3.191207,Capillaries,WT,1
		9.201317,19.444584,-3.823805,Capillaries,WT,1
		6.097189,3.265542,-2.787624,Capillaries,WT,1
		6.192351,3.958815,4.402201,Capillaries,WT,1
		7.086420,2.112719,-0.251849,Capillaries,WT,1
		9.920416,0.919273,-3.843700,Sprouting Front,WT,1
		8.429448,2.399334,3.736767,Capillaries,WT,1
		6.291707,6.966632,3.389654,Capillaries,WT,1
		9.300918,0.968963,-3.055157,Capillaries,WT,1
		6.129074,1.786580,-0.161557,Sprouting Front,WT,1
		8.336442,3.251577,3.469601,Capillaries,WT,1
		5.324599,1.213473,1.565772,Capillaries,WT,1
		5.488471,0.726908,-0.151651,Capillaries,WT,1
		6.175158,13.730210,2.097065,Capillaries,WT,1
		11.594002,2.203786,-3.623502,Capillaries,WT,1
		5.488471,2.684806,1.645648,Capillaries,WT,1
		8.587722,0.223691,-3.584207,Capillaries,WT,1
		10.655852,6.390695,3.608988,Capillaries,WT,1
		6.166543,3.349845,3.015966,Capillaries,WT,1
		6.108803,0.827256,-1.136057,Capillaries,WT,1
		6.985683,2.083818,-0.059631,Sprouting Front,WT,1
		7.727551,0.252849,0.263914,Sprouting Front,WT,1
		9.321851,10.612224,-3.257209,Capillaries,WT,1
		11.469538,6.979009,2.858210,Capillaries,WT,1
		6.215201,3.589338,-0.086712,Capillaries,WT,1
		6.131964,3.263598,-2.271589,Capillaries,WT,1
		8.513117,0.646714,-3.447297,Capillaries,WT,1
		6.232284,11.373504,-1.104571,Capillaries,WT,1
		6.942428,0.926698,-3.570475,Sprouting Front,WT,1
		6.155039,8.329920,-0.856737,Capillaries,WT,1
		6.235126,0.567053,-1.788831,Capillaries,WT,1
		6.192351,6.343970,2.965069,Capillaries,WT,1
		7.718373,1.045639,3.749800,Capillaries,WT,1
		6.257820,15.494107,-2.822580,Capillaries,WT,1
		6.328214,2.788511,1.494423,Capillaries,WT,1
		7.761871,1.556730,2.848371,Capillaries,WT,1
		8.336442,1.900472,3.271101,Capillaries,WT,1
		9.241670,10.527344,3.779508,Capillaries,WT,1
		6.146396,0.343717,-1.445843,Capillaries,WT,1
		6.257820,8.296602,-0.798988,Capillaries,WT,1
		9.232078,2.950966,3.083977,Capillaries,WT,1
		6.985683,4.063244,3.717242,Capillaries,WT,1
		7.863930,6.275168,3.279437,Capillaries,WT,1
		10.730422,1.690948,0.111754,Sprouting Front,WT,1
		6.257820,1.521015,2.874362,Capillaries,WT,1
		6.988220,0.101944,0.864375,Capillaries,WT,1
		6.235126,4.391668,1.581787,Capillaries,WT,1
		5.324599,0.002004,0.805004,Capillaries,WT,1
		7.003417,8.128276,2.519886,Capillaries,WT,1
		10.781492,19.707217,-2.996176,Capillaries,WT,1
		6.097189,0.081326,3.252508,Capillaries,WT,1
		7.830058,3.778075,2.632135,Capillaries,WT,1
		8.479748,1.131098,-0.596667,Capillaries,WT,1
		6.257820,28.601643,-3.429283,Capillaries,WT,1
		7.616690,4.699837,-3.105199,Capillaries,WT,1
		6.166543,0.332098,-3.881172,Capillaries,WT,1
		7.863930,3.656589,3.338245,Capillaries,WT,1
		6.314198,0.435344,-0.631912,Capillaries,WT,1
		6.070977,0.657899,-2.342830,Sprouting Front,WT,1
		5.539887,10.178001,-1.821636,Capillaries,WT,1
		7.739008,0.768603,-2.701326,Sprouting Front,WT,1
		6.232284,2.291925,-3.493437,Sprouting Front,WT,1
		6.988220,5.437376,-3.384756,Capillaries,WT,1
		6.146396,0.976645,-0.112115,Capillaries,WT,1
		13.060201,2.271054,2.885395,Capillaries,WT,1
		6.942428,1.760600,3.561295,Capillaries,WT,1
		6.942428,4.503355,-3.485599,Capillaries,WT,1
		6.257820,1.059703,-0.242440,Sprouting Front,WT,1
		6.192351,10.842913,-0.421299,Capillaries,WT,1
		9.185898,6.894827,0.109742,Capillaries,WT,1
		8.418931,3.501187,-0.685017,Capillaries,WT,1
		9.863093,1.353401,0.859461,Capillaries,WT,1
		5.354466,7.636748,-1.296601,Capillaries,WT,1
		8.523518,4.852850,2.238262,Capillaries,WT,1
		10.557285,7.672687,2.874428,Capillaries,WT,1
		6.237967,0.600767,2.081476,Capillaries,WT,1
		6.911732,12.363427,-3.059907,Capillaries,WT,1
		6.209496,11.139366,0.391829,Capillaries,WT,1
		9.968526,0.444812,-3.137002,Capillaries,WT,1
		6.146396,4.511282,3.883831,Capillaries,WT,1
		6.235126,0.622941,0.104433,Sprouting Front,WT,1
		8.506870,8.437934,3.020100,Capillaries,WT,1
		6.232284,0.916917,-0.754710,Capillaries,WT,1
		6.155039,1.416589,2.962175,Capillaries,WT,1
		7.073906,0.132547,0.571369,Sprouting Front,WT,1
		6.062215,0.930153,3.525819,Capillaries,WT,1
		7.616690,1.902540,3.008846,Capillaries,WT,1
		6.921979,0.267445,-1.501110,Capillaries,WT,1
		6.175158,0.083936,0.155226,Sprouting Front,WT,1
		6.146396,1.332314,-2.577568,Capillaries,WT,1
		8.454635,6.174734,-3.096016,Capillaries,WT,1
		6.266309,24.013889,-3.101356,Capillaries,WT,1
		8.471386,9.234971,-3.463622,Capillaries,WT,1
		6.911732,20.559356,-2.915561,Capillaries,WT,1
		7.003417,0.414074,0.539392,Capillaries,WT,1
		7.681553,4.003090,2.799343,Capillaries,WT,1
		6.131964,5.905055,-4.555982,Capillaries,WT,1
		8.437852,0.838799,0.442151,Capillaries,WT,1
		7.690775,0.808516,3.123306,Capillaries,WT,1
		8.460921,51.730535,2.824452,Capillaries,WT,1
		7.718373,0.122940,3.853941,Sprouting Front,WT,1
		6.921979,9.112936,-2.778384,Capillaries,WT,1
		5.539887,3.777136,3.632415,Capillaries,WT,1
		6.944980,10.279844,-2.991718,Capillaries,WT,1
		6.166543,2.612996,-1.903139,Capillaries,WT,1
		9.993381,0.172531,2.956080,Sprouting Front,WT,1
		6.967905,1.249163,-0.217529,Sprouting Front,WT,1
		6.257820,3.374329,2.073880,Capillaries,WT,1
		8.504787,11.079613,-3.301664,Capillaries,WT,1
		10.732073,16.269828,2.785627,Capillaries,WT,1
		6.283253,0.848506,-3.614304,Sprouting Front,WT,1
		7.752734,8.015476,3.325501,Capillaries,WT,1
		6.108803,2.201724,0.518005,Capillaries,WT,1
		17.462940,11.762638,-3.098066,Capillaries,WT,1
		1.683786,0.199871,-1.039569,Sprouting Front,WT,1
		9.940044,5.368928,3.460750,Capillaries,WT,1
		6.328214,7.360912,-1.897526,Capillaries,WT,1
		10.027014,0.702114,-1.318870,Capillaries,WT,1
		6.927097,0.000016,-0.519022,Capillaries,WT,1
		7.800583,0.001050,-0.019039,Capillaries,WT,1
		6.146396,0.459384,2.370422,Capillaries,WT,1
		8.620673,4.840553,3.154707,Capillaries,WT,1
		8.471386,0.444976,2.676512,Capillaries,WT,1
		9.232078,0.880069,-2.371260,Capillaries,WT,1
		6.235126,10.151043,2.023660,Vein,WT,1
		5.488471,1.372508,-1.704714,Sprouting Front,WT,1
		8.529752,0.789902,0.147096,Capillaries,WT,1
		6.082641,12.761828,1.683565,Capillaries,WT,1
		9.232078,0.000202,-0.461145,Capillaries,WT,1
		11.371791,14.556049,-2.850961,Capillaries,WT,1
		9.979185,1.819242,3.427321,Capillaries,WT,1
		7.830058,0.000067,-1.106600,Capillaries,WT,1
		7.681553,0.164949,0.842208,Capillaries,WT,1
		6.269136,0.054959,-4.224072,Capillaries,WT,1
		6.146396,1.794564,-3.152445,Capillaries,WT,1
		7.096414,1.130071,0.505962,Capillaries,WT,1
		6.257820,0.018517,4.669589,Capillaries,WT,1
		7.782390,3.252974,2.597245,Capillaries,WT,1
		8.471386,2.638839,3.410547,Capillaries,WT,1
		6.395063,8.368141,2.358310,Capillaries,WT,1
		11.450984,5.840561,2.551798,Capillaries,WT,1
		6.166543,4.635272,-2.686977,Capillaries,WT,1
		9.262737,4.995647,-3.430989,Capillaries,WT,1
		6.175158,0.682430,-3.155924,Capillaries,WT,1
		6.411667,2.378179,-0.499326,Vein,WT,1
		6.155039,0.717184,-3.490094,Capillaries,WT,1
		10.025246,1.944117,2.977291,Capillaries,WT,1
		6.921979,4.727528,-2.394096,Capillaries,WT,1
		8.359790,25.798277,-3.421491,Capillaries,WT,1
		7.718373,0.933244,3.026966,Capillaries,WT,1
		6.266309,0.065137,3.656296,Capillaries,WT,1
		6.257820,0.048121,-2.909200,Capillaries,WT,1
		7.614363,8.423687,-0.221999,Capillaries,WT,1
		6.235126,3.848998,1.904027,Capillaries,WT,1
		11.334332,0.923752,3.731935,Capillaries,WT,1
		11.489604,2.147181,-2.517718,Capillaries,WT,1
		7.739008,11.555074,-2.950663,Capillaries,WT,1
		6.209496,0.622313,2.485715,Capillaries,WT,1
		12.914212,0.187050,-0.754176,Capillaries,WT,1
		5.488471,5.025044,-3.136225,Capillaries,WT,1
		6.235126,5.363132,-1.665107,Vein,WT,1
		6.291707,4.843222,1.288441,Capillaries,WT,1
		6.852513,0.737017,-3.377304,Capillaries,WT,1
		6.166543,2.639875,2.419881,Capillaries,WT,1
		10.732073,1.402594,-3.643150,Capillaries,WT,1
		6.108803,12.269116,-1.066947,Capillaries,WT,1
		8.562926,0.000540,-2.002113,Capillaries,WT,1
		7.005947,9.902426,2.556927,Capillaries,WT,1
		5.511025,7.615443,-1.188521,Capillaries,WT,1
		6.257820,1.501233,1.363700,Capillaries,WT,1
		6.921979,6.999188,-2.657707,Capillaries,WT,1
		6.232284,0.464112,0.149153,Capillaries,WT,1
		6.166543,0.314607,-0.221594,Capillaries,WT,1
		5.459337,3.140054,2.364287,Capillaries,WT,1
		6.906603,0.939885,1.564618,Capillaries,WT,1
		6.965361,2.304459,3.159104,Capillaries,WT,1
		9.086987,16.366389,2.822177,Capillaries,WT,1
		6.995822,2.072831,-0.580126,Capillaries,WT,1
		6.155039,1.137808,1.795958,Capillaries,WT,1
		6.166543,16.732145,-2.239602,Capillaries,WT,1
		6.215201,0.311916,4.373534,Capillaries,WT,1
		6.235126,0.000940,1.862111,Capillaries,WT,1
		6.237967,1.738728,3.502114,Capillaries,WT,1
		8.406293,0.562126,-0.689991,Capillaries,WT,1
		6.906603,4.986955,-3.578143,Vein,WT,1
		6.965361,4.577029,2.873497,Capillaries,WT,1
		6.192351,1.284932,-2.870526,Sprouting Front,WT,1
		6.209496,15.462943,-3.112406,Capillaries,WT,1
		7.830058,3.232702,3.444074,Capillaries,WT,1
		8.460921,0.950336,-0.561552,Sprouting Front,WT,1
		6.350575,0.898251,-0.019502,Sprouting Front,WT,1
		9.241670,12.595654,-3.036001,Capillaries,WT,1
		6.985683,6.896839,-2.964162,Capillaries,WT,1
		7.679246,1.619490,1.260561,Capillaries,WT,1
		8.604213,1.931462,-3.712835,Capillaries,WT,1
		9.201317,3.133172,-3.193316,Vein,WT,1
		6.995822,4.784309,0.020619,Capillaries,WT,1
		5.511025,0.146279,-2.896639,Sprouting Front,WT,1
		6.257820,4.294875,-2.963899,Capillaries,WT,1
		6.175158,1.260099,-3.792968,Capillaries,WT,1
		8.460921,0.002192,-1.811791,Capillaries,WT,1
		9.106466,2.322585,-0.175216,Capillaries,WT,1
		7.739008,0.885696,-3.039034,Sprouting Front,WT,1
		6.257820,0.872290,-0.594893,Sprouting Front,WT,1
		7.005947,1.105712,-0.722413,Sprouting Front,WT,1
		6.325413,0.501782,-0.436211,Capillaries,WT,1
		7.681553,3.093914,-2.313613,Capillaries,WT,1
		7.005947,5.086695,-3.322150,Capillaries,WT,1
		6.350575,0.024625,3.632116,Capillaries,WT,1
		6.146396,1.510221,2.809061,Capillaries,WT,1
		7.033713,1.716387,1.072149,Capillaries,WT,1
		8.429448,5.627424,-3.070668,Vein,WT,1
		10.005785,1.446364,-1.842428,Capillaries,WT,1
		6.266309,0.272687,0.943185,Capillaries,WT,1
		6.988220,0.081265,-2.736040,Capillaries,WT,1
		5.472305,5.824662,-2.431568,Capillaries,WT,1
		6.257820,5.043714,-1.877734,Capillaries,WT,1
		6.192351,3.095514,1.173838,Capillaries,WT,1
		12.374683,0.336725,4.250688,Capillaries,WT,1
		6.212349,0.064691,2.654888,Capillaries,WT,1
		6.906603,2.035621,0.423556,Capillaries,WT,1
		7.681553,2.472328,-3.057134,Vein,WT,1
		7.663077,6.655681,-3.077165,Capillaries,WT,1
		6.209496,7.479870,-0.241838,Vein,WT,1
		6.223748,3.115484,-0.532567,Sprouting Front,WT,1
		8.523518,6.018005,-3.238840,Vein,WT,1
		6.215201,6.924753,-0.015729,Capillaries,WT,1
		6.237967,3.520784,-1.960086,Capillaries,WT,1
		6.129074,0.001680,-1.507224,Capillaries,WT,1
		7.005947,4.963519,-3.209551,Vein,WT,1
		10.035846,1.951981,-3.395735,Capillaries,WT,1
		6.328214,7.746070,0.376854,Vein,WT,1
		6.257820,2.628153,-3.024671,Capillaries,WT,1
		7.725258,0.522644,1.837260,Capillaries,WT,1
		9.260824,5.403693,-2.928397,Vein,WT,1
		7.745874,5.709700,-2.816061,Capillaries,WT,1
		10.703968,5.497713,-2.975895,Vein,WT,1
		8.504787,4.467909,3.288955,Capillaries,WT,1
		9.920416,2.012046,0.630634,Capillaries,WT,1
		5.488471,14.137811,-2.522045,Vein,WT,1
		9.262737,1.697292,2.849614,Capillaries,WT,1
		7.861677,3.871184,-2.448796,Capillaries,WT,1
		6.129074,0.004764,-0.142843,Capillaries,WT,1
		5.482010,2.594987,-2.727721,Capillaries,WT,1
		6.328214,6.913069,-4.421976,Vein,WT,1
		6.852513,5.234640,2.230985,Capillaries,WT,1
		10.116739,0.032524,3.126248,Sprouting Front,WT,1
		18.217796,0.170183,-4.162887,Sprouting Front,WT,1
		6.269136,0.278040,-4.034306,Sprouting Front,WT,1
		9.318049,0.011067,4.178925,Capillaries,WT,1
		6.131964,4.677739,-3.387499,Vein,WT,1
		6.215201,7.797598,3.419934,Capillaries,WT,1
		7.616690,2.969569,3.173154,Capillaries,WT,1
		7.718373,13.014815,-3.298441,Vein,WT,1
		7.727551,0.445254,0.739327,Sprouting Front,WT,1
		8.387300,1.425909,-3.586724,Capillaries,WT,1
		8.406293,1.545994,-3.395001,Capillaries,WT,1
		6.852513,8.241319,-3.580436,Vein,WT,1
		7.056350,0.033100,0.018705,Sprouting Front,WT,1
		6.155039,5.700856,-4.445070,Vein,WT,1
		6.232284,0.732861,0.537027,Capillaries,WT,1
		9.977410,5.120675,-3.093642,Vein,WT,1
		5.511025,0.970802,-2.245444,Capillaries,WT,1
		6.166543,7.409681,-2.921334,Capillaries,WT,1
		8.490190,5.140897,-3.233277,Vein,WT,1
		6.314198,5.870059,-1.734404,Vein,WT,1
		6.223748,0.000674,1.268711,Capillaries,WT,1
		9.963192,1.797766,-2.972894,Sprouting Front,WT,1
		6.257820,5.071636,-1.391414,Capillaries,WT,1
		7.076410,16.883101,-2.974941,Vein,WT,1
		6.328214,2.564944,1.908528,Capillaries,WT,1
		6.314198,5.974465,-3.426577,Vein,WT,1
		7.834583,2.194546,3.112412,Capillaries,WT,1
		7.005947,0.508390,0.625461,Capillaries,WT,1
		5.574960,1.960093,1.858549,Capillaries,WT,1
		6.985683,1.860917,-0.587951,Capillaries,WT,1
		6.266309,2.630350,-1.330811,Capillaries,WT,1
		6.155039,0.854484,0.380682,Sprouting Front,WT,1
		7.739008,5.448373,3.519621,Capillaries,WT,1
		2.511608,6.573119,-4.434574,Vein,WT,1
		6.911732,11.028400,3.383293,Capillaries,WT,1
		6.209496,2.090361,2.260899,Sprouting Front,WT,1
		6.967905,2.234086,-3.456853,Capillaries,WT,1
		6.155039,2.404860,-2.363522,Capillaries,WT,1
		7.048812,1.566424,-3.592278,Capillaries,WT,1
		7.727551,4.504007,3.261893,Capillaries,WT,1
		6.166543,0.820520,-0.117113,Capillaries,WT,1
		9.241670,8.682585,-2.955685,Vein,WT,1
		6.175158,4.945540,-2.087670,Capillaries,WT,1
		6.311391,11.556110,-3.953167,Vein,WT,1
		6.967905,2.985371,2.871753,Capillaries,WT,1
		10.025246,0.126391,2.933451,Capillaries,WT,1
		2.476082,5.089286,-1.691844,Vein,WT,1
		6.232284,0.115370,0.363628,Capillaries,WT,1
		6.906603,0.811588,3.120972,Capillaries,WT,1
		9.904327,3.359009,3.105550,Capillaries,WT,1
		7.005947,0.025844,-1.725597,Capillaries,WT,1
		5.472305,2.239256,-1.856995,Capillaries,WT,1
		6.215201,5.053933,-3.695561,Vein,WT,1
		8.562926,0.214021,-2.050810,Sprouting Front,WT,1
		7.727551,9.303712,-3.081991,Vein,WT,1
		6.965361,0.730228,0.438440,Capillaries,WT,1
		9.270386,1.460704,0.216533,Sprouting Front,WT,1
		6.257820,7.508487,-3.494639,Vein,WT,1
		6.942428,5.389008,-3.613526,Capillaries,WT,1
		6.370077,1.964534,-1.034224,Capillaries,WT,1
		8.523518,1.798332,-2.971650,Sprouting Front,WT,1
		10.802836,0.978343,0.285021,Capillaries,WT,1
		9.232078,7.508487,-3.084511,Vein,WT,1
		6.257820,2.195567,3.050634,Capillaries,WT,1
		8.490190,14.610597,2.844793,Capillaries,WT,1
		6.209496,7.343760,-0.465179,Vein,WT,1
		9.209017,3.126866,3.579506,Capillaries,WT,1
		7.725258,10.942555,-2.816095,Capillaries,WT,1
		6.370077,10.836508,-4.076217,Vein,WT,1
		11.538850,1.929866,2.521075,Capillaries,WT,1
		6.985683,9.850666,2.808052,Capillaries,WT,1
		9.941827,5.024522,-3.182065,Vein,WT,1
		6.232284,0.048882,-4.557500,Capillaries,WT,1
		7.782390,1.215865,-2.981677,Vein,WT,1
		7.056350,6.156905,-2.963472,Vein,WT,1
		10.822502,5.737695,2.970508,Capillaries,WT,1
		7.003417,5.016817,3.652951,Capillaries,WT,1
		6.257820,7.000575,-3.140785,Vein,WT,1
		10.811035,1.196501,0.358921,Capillaries,WT,1
		5.462582,2.334137,-1.301837,Capillaries,WT,1
		6.215201,3.554847,3.091777,Capillaries,WT,1
		8.406293,2.078420,-0.228699,Capillaries,WT,1
		7.775556,1.552089,-0.306528,Capillaries,WT,1
		6.155039,2.016532,3.129547,Capillaries,WT,1
		6.166543,0.001576,1.931645,Capillaries,WT,1
		6.257820,0.086682,-2.832303,Capillaries,WT,1
		6.235126,0.238831,-1.788968,Capillaries,WT,1
		10.027014,0.088405,-0.580793,Capillaries,WT,1
		12.340269,9.683351,-3.258120,Vein,WT,1
		6.904036,5.008111,3.628099,Capillaries,WT,1
		7.076410,7.684792,-2.910010,Vein,WT,1
		6.155039,2.492827,-0.184663,Capillaries,WT,1
		6.131964,1.217104,1.387874,Vein,WT,1
		6.266309,2.380653,0.809820,Capillaries,WT,1
		12.194379,2.678312,3.741119,Capillaries,WT,1
		10.776560,1.327610,2.980754,Capillaries,WT,1
		6.155039,0.319004,-0.133447,Sprouting Front,WT,1
		9.180109,9.419426,-3.072604,Vein,WT,1
		7.761871,9.793785,-0.213346,Capillaries,WT,1
		6.235126,2.539807,-0.467611,Capillaries,WT,1
		10.062295,2.382458,-2.771376,Capillaries,WT,1
		6.146396,6.655157,-3.901568,Vein,WT,1
		8.479748,3.187587,2.552541,Capillaries,WT,1
		6.237967,1.332708,-2.509045,Sprouting Front,WT,1
		11.594002,7.807972,-3.735687,Vein,WT,1
		7.727551,8.911779,-3.673695,Capillaries,WT,1
		6.967905,1.362071,-0.636634,Capillaries,WT,1
		9.979185,2.471074,-2.737053,Capillaries,WT,1
		6.235126,1.882096,-1.861562,Capillaries,WT,1
		6.129074,10.415195,-1.523594,Capillaries,WT,1
		5.433309,0.032074,1.375539,Sprouting Front,WT,1
		12.109806,0.000375,-1.126736,Capillaries,WT,1
		12.288467,6.486400,-3.086389,Vein,WT,1
		9.085037,24.303853,-3.091261,Vein,WT,1
		10.835592,0.961672,0.379330,Capillaries,WT,1
		6.146396,1.255891,-1.986463,Sprouting Front,WT,1
		10.004014,0.000645,-1.325443,Capillaries,WT,1
		6.155039,0.021599,2.984998,Capillaries,WT,1
		6.988220,1.822535,-3.132569,Sprouting Front,WT,1
		7.623666,14.396767,-3.088859,Vein,WT,1
		9.092835,9.593247,2.546040,Capillaries,WT,1
		6.844751,1.065797,-1.459251,Capillaries,WT,1
		13.846518,3.723417,2.447607,Capillaries,WT,1
		8.506870,1.685414,-0.064152,Sprouting Front,WT,1
		5.536687,1.452951,1.338723,Capillaries,WT,1
		7.005947,2.477593,-2.682077,Capillaries,WT,1
		11.447888,5.463950,-2.972507,Vein,WT,1
		8.506870,7.687170,-3.003284,Vein,WT,1
		11.432399,2.098432,-2.731555,Sprouting Front,WT,1
		6.800599,1.532673,0.133913,Capillaries,WT,1
		6.988220,1.419547,2.458895,Capillaries,WT,1
		7.056350,0.459243,-3.812039,Capillaries,WT,1
		9.232078,3.159886,-2.990214,Capillaries,WT,1
		6.209496,3.823241,-4.358725,Sprouting Front,WT,1
		6.433738,3.398610,-2.324140,Vein,WT,1
		7.028673,0.601294,0.912240,Sprouting Front,WT,1
		10.046434,2.546254,-2.695007,Capillaries,WT,1
		6.257820,1.244726,3.129905,Capillaries,WT,1
		8.490190,0.978189,-0.824253,Sprouting Front,WT,1
		7.739008,6.441846,-3.198751,Vein,WT,1
		6.155039,1.172294,1.304151,Sprouting Front,WT,1
		8.529752,1.524402,-0.966588,Capillaries,WT,1
		6.985683,2.505676,3.716235,Capillaries,WT,1
		9.106466,2.240737,3.396305,Capillaries,WT,1
		13.195180,0.024935,-0.246980,Capillaries,WT,1
		7.739008,1.953473,3.407165,Capillaries,WT,1
		6.291707,1.159098,-0.903781,Capillaries,WT,1
		10.624210,6.773935,2.742076,Capillaries,WT,1
		7.761871,4.542449,-3.664845,Vein,WT,1
		9.185898,5.936084,0.313040,Vein,WT,1
		6.070977,6.799212,-0.213058,Vein,WT,1
		6.944980,1.717964,-3.010779,Capillaries,WT,1
		5.390746,0.611477,-1.502120,Capillaries,WT,1
		7.003417,1.997395,-3.446475,Capillaries,WT,1
		6.166543,0.757773,-4.403857,Sprouting Front,WT,1
		8.562926,0.964655,-2.464904,Sprouting Front,WT,1
		5.488471,2.377630,-1.544056,Capillaries,WT,1
		8.529752,0.429079,1.623113,Capillaries,WT,1
		12.945731,3.714895,3.172829,Capillaries,WT,1
		5.597164,3.048518,-2.035203,Vein,WT,1
		6.257820,8.700110,-2.572818,Vein,WT,1
		6.967905,2.034272,3.264164,Capillaries,WT,1
		5.539887,19.198706,-1.793625,Capillaries,WT,1
		6.129074,2.483762,0.928692,Vein,WT,1
		8.460921,3.560821,-3.026897,Vein,WT,1
		6.146396,1.661741,-1.239650,Sprouting Front,WT,1
		6.215201,1.144242,-0.893674,Vein,WT,1
		9.191683,3.099854,2.799289,Capillaries,WT,1
		7.628313,0.749160,-2.568632,Capillaries,WT,1
		9.108411,3.780274,-2.300495,Capillaries,WT,1
		6.257820,2.027746,-3.075368,Capillaries,WT,1
		6.166543,0.014042,2.362431,Sprouting Front,WT,1
		8.585658,1.250885,-3.138464,Vein,WT,1
		6.108803,6.369241,-2.662670,Capillaries,WT,1
		6.904036,2.416169,-0.123891,Capillaries,WT,1
		7.683860,1.365580,-0.201807,Capillaries,WT,1
		6.911732,2.695150,3.092801,Capillaries,WT,1
		6.257820,1.610833,3.333713,Sprouting Front,WT,1
		8.523518,2.546241,-2.795146,Capillaries,WT,1
		6.904036,3.770883,-3.184800,Capillaries,WT,1
		5.462582,0.158611,-2.944250,Capillaries,WT,1
		9.131727,0.024091,3.344248,Capillaries,WT,1
		9.114246,1.336184,3.152544,Capillaries,WT,1
		6.175158,2.069968,2.966543,Sprouting Front,WT,1
		7.003417,2.177540,-2.502860,Vein,WT,1
		7.679246,1.087730,-0.833310,Capillaries,WT,1
		6.062215,0.004782,3.981084,Capillaries,WT,1
		6.215201,2.180898,-3.856258,Capillaries,WT,1
		6.266309,2.863681,0.911052,Vein,WT,1
		6.906603,1.026404,-2.823670,Capillaries,WT,1
		6.223748,1.005057,-4.203292,Sprouting Front,WT,1
		6.995822,2.299283,-2.773216,Vein,WT,1
		7.567677,1.172265,-2.186111,Capillaries,WT,1
		11.497313,0.638400,0.008154,Capillaries,WT,1
		6.129074,2.223577,0.534433,Capillaries,WT,1
		6.257820,2.561816,-2.906090,Sprouting Front,WT,1
		9.051819,0.100743,2.838228,Capillaries,WT,1
		6.257820,1.177140,-3.774312,Capillaries,WT,1
		6.257820,1.066948,-3.210323,Vein,WT,1
		6.146396,2.474345,-0.529709,Capillaries,WT,1
		11.483434,0.271068,0.816732,Capillaries,WT,1
		8.585658,1.503370,2.653506,Sprouting Front,WT,1
		6.146396,1.680001,0.567174,Vein,WT,1
		7.761871,2.349004,1.104352,Capillaries,WT,1
		6.155039,0.658240,-0.302655,Capillaries,WT,1
		7.663077,2.652812,3.355074,Capillaries,WT,1
		6.927097,1.882727,2.799767,Capillaries,WT,1
		6.175158,2.590536,0.185506,Capillaries,WT,1
		9.904327,1.180872,-2.988718,Vein,WT,1
		6.328214,1.241082,1.437192,Capillaries,WT,1
		10.610859,1.737635,2.961695,Capillaries,WT,1
		6.944980,4.989241,-3.035296,Capillaries,WT,1
		7.745874,1.352397,3.343366,Capillaries,WT,1
		6.237967,1.691382,-4.044035,Sprouting Front,WT,1
		6.155039,1.334412,-0.375588,Capillaries,WT,1
		6.824009,2.436051,-3.649504,Vein,WT,1
		6.062215,2.031848,0.329342,Vein,WT,1
		5.539887,2.987625,-1.925903,Sprouting Front,WT,1
		6.257820,1.956941,-4.092138,Vein,WT,1
		6.257820,4.158142,-3.734822,Capillaries,WT,1
		6.108803,1.263527,-4.518284,Sprouting Front,WT,1
		8.587722,1.903447,-3.263820,Vein,WT,1
		10.004014,1.484726,2.591283,Capillaries,WT,1
		5.511025,2.072938,-0.712463,Vein,WT,1
		6.350575,0.228530,-2.950774,Capillaries,WT,1
		9.040066,1.898449,-2.881227,Sprouting Front,WT,1
		7.048812,1.980517,-2.957955,Vein,WT,1
		11.618429,1.315122,-3.292971,Capillaries,WT,1
		1.683786,1.731631,-0.608546,Vein,WT,1
		6.076812,0.589068,-2.582800,Sprouting Front,WT,1
		9.209017,1.861668,-0.579055,Capillaries,WT,1
		6.283253,2.117032,-3.568319,Vein,WT,1
		7.727551,1.128396,-2.856382,Capillaries,WT,1
		6.215201,2.342310,-0.704924,Capillaries,WT,1
		7.755019,2.244647,-3.152375,Vein,WT,1
		5.459337,2.005234,-1.248030,Capillaries,WT,1
		7.086420,0.383651,-2.571980,Sprouting Front,WT,1
		8.523518,0.740282,-0.939708,Sprouting Front,WT,1
		7.005947,2.044678,0.278634,Capillaries,WT,1
		13.023517,1.215380,3.879439,Capillaries,WT,1
		6.904036,1.767868,-0.238037,Vein,WT,1
		6.893763,2.251273,-2.943993,Vein,WT,1
		6.155039,3.309859,-2.964035,Capillaries,WT,1
		9.230159,1.114774,3.301258,Capillaries,WT,1
		6.237967,2.701162,3.972173,Capillaries,WT,1
		7.739008,1.019000,0.030693,Sprouting Front,WT,1
		5.574960,2.509755,-4.878552,Vein,WT,1
		6.852513,2.561609,-3.150466,Vein,WT,1
		6.235126,0.223598,-1.156768,Capillaries,WT,1
		7.775556,0.540687,3.149763,Capillaries,WT,1
		6.027037,0.993984,-3.651346,Capillaries,WT,1
		6.223748,1.944323,0.943605,Capillaries,WT,1
		8.494363,0.658952,-2.938072,Sprouting Front,WT,1
		6.893763,1.756946,-2.278269,Vein,WT,1
		8.471386,0.594865,-0.895474,Capillaries,WT,1
		7.720669,2.475548,-3.055413,Capillaries,WT,1
		5.536687,1.278450,-1.531001,Capillaries,WT,1
		6.232284,2.346136,-2.306716,Capillaries,WT,1
		6.076812,0.212324,3.340962,Capillaries,WT,1
		8.620673,1.110864,-0.538600,Capillaries,WT,1
		10.684084,0.962377,2.998247,Sprouting Front,WT,1
		9.260824,0.728019,3.226132,Sprouting Front,WT,1
		6.215201,0.913622,-2.631311,Capillaries,WT,1
		6.237967,3.149346,-3.523951,Capillaries,WT,1
		7.663077,1.369836,-1.238740,Capillaries,WT,1
		9.934695,1.861339,-2.907808,Vein,WT,1
		8.490190,2.610905,-3.602749,Vein,WT,1
		7.096414,1.366645,0.767300,Capillaries,WT,1
		6.314198,0.656009,-0.981765,Sprouting Front,WT,1
		6.266309,0.131656,0.541048,Vein,WT,1
		5.462582,0.074486,1.846278,Capillaries,WT,1
		6.291707,1.071759,1.761277,Capillaries,WT,1
		6.257820,0.947697,-0.422674,Sprouting Front,WT,1
		6.325413,0.996564,-2.394612,Capillaries,WT,1
		6.967905,1.464843,0.074251,Sprouting Front,WT,1
		6.257820,0.577694,1.542136,Capillaries,WT,1
		6.257820,2.401750,-4.330772,Vein,WT,1
		5.511025,2.752960,-1.260138,Capillaries,WT,1
		6.844751,0.434950,-2.916621,Sprouting Front,WT,1
		7.028673,1.964898,-3.277714,Sprouting Front,WT,1
		5.482010,2.320000,-2.334628,Sprouting Front,WT,1
		9.108411,1.319000,2.803372,Capillaries,WT,1
		8.361910,1.081649,3.040165,Capillaries,WT,1
		6.175158,0.038169,1.262390,Capillaries,WT,1
		5.472305,3.107647,-1.505523,Capillaries,WT,1
		6.328214,0.997386,-2.399000,Capillaries,WT,1
		6.269136,4.070318,-1.386803,Sprouting Front,WT,1
		6.942428,1.595403,-1.216200,Sprouting Front,WT,1
		6.942428,0.724050,2.531749,Capillaries,WT,1
		6.175158,1.780379,-2.274033,Capillaries,WT,1
		6.906603,0.226404,0.314742,Capillaries,WT,1
		5.536687,0.475273,1.987960,Capillaries,WT,1
		6.155039,2.647563,-1.298431,Sprouting Front,WT,1
		6.266309,1.009088,-1.668990,Capillaries,WT,1
		7.644556,2.021043,-2.729794,Vein,WT,1
		6.232284,4.043676,-1.235805,Capillaries,WT,1
		6.215201,0.396689,1.410911,Capillaries,WT,1
		6.192351,0.673079,-2.943979,Capillaries,WT,1
		6.283253,4.099241,0.588416,Vein,WT,1
		6.911732,0.118612,0.505428,Capillaries,WT,1
		6.223748,1.009045,0.106066,Capillaries,WT,1
		6.050512,2.766160,0.674469,Sprouting Front,WT,1
		6.995822,3.162037,-0.644364,Capillaries,WT,1
		10.062295,1.705524,3.283843,Vein,WT,1
		6.131964,1.342068,0.150790,Sprouting Front,WT,1
		6.232284,1.596938,-2.751684,Vein,WT,1
		6.257820,1.131953,-3.169102,Capillaries,WT,1
		8.361910,1.859381,-3.194794,Sprouting Front,WT,1
		7.663077,1.517136,-3.249807,Sprouting Front,WT,1
		5.511025,0.753003,1.446992,Capillaries,WT,1
		10.027014,1.278889,-2.947037,Vein,WT,1
		6.350575,1.194321,-2.287277,Vein,WT,1
		7.005947,0.591089,3.597453,Capillaries,WT,1
		8.523518,0.764170,1.091817,Sprouting Front,WT,1
		7.720669,0.457638,0.118245,Sprouting Front,WT,1
		7.056350,0.602446,-4.488042,Capillaries,WT,1
		5.354466,0.306414,-2.596903,Sprouting Front,WT,1
		6.209496,0.339619,0.770249,Capillaries,WT,1
		6.842162,0.519969,0.057338,Capillaries,WT,1
		10.172633,1.335641,-2.730668,Vein,WT,1
		6.215201,0.717483,-2.710343,Capillaries,WT,1
		6.131964,0.355155,-2.841795,Sprouting Front,WT,1
		6.146396,0.233609,2.938621,Capillaries,WT,1
		8.454635,0.217799,-0.955339,Sprouting Front,WT,1
		7.727551,0.002575,0.466614,Sprouting Front,WT,1
		6.146396,0.713038,-2.278756,Capillaries,WT,1
		5.488471,2.550685,-0.066140,Capillaries,WT,1
		15.257788,1.002890,-3.261318,Vein,WT,1
		7.752734,0.354524,2.691856,Capillaries,WT,1
		6.927097,0.826759,-4.002449,Vein,WT,1
		6.995822,1.209884,-0.048888,Vein,WT,1
		6.988220,1.865729,3.458710,Sprouting Front,WT,1
		7.800583,10.695485,-2.731803,Vein,WT,1
		6.314198,3.191232,-1.888784,Sprouting Front,WT,1
		6.146396,0.370554,-2.827413,Capillaries,WT,1
		6.166543,1.152462,-3.450785,Capillaries,WT,1
		6.155039,1.182107,0.698613,Vein,WT,1
		7.681553,1.381631,-3.203967,Vein,WT,1
		7.683860,1.288766,-3.510630,Sprouting Front,WT,1
		6.131964,0.481405,-2.959454,Sprouting Front,WT,1
		10.732073,1.128030,0.050766,Capillaries,WT,1
		6.911732,1.300398,-2.935615,Vein,WT,1
		7.681553,0.426926,3.022599,Sprouting Front,WT,1
		8.529752,1.320536,-3.030601,Vein,WT,1
		7.752734,1.170003,-3.903762,Vein,WT,1
		7.727551,1.392814,-3.009222,Vein,WT,1
		6.325413,1.367440,3.000718,Sprouting Front,WT,1
		6.146396,0.799757,-2.437006,Vein,WT,1
		10.064056,0.228096,0.156688,Sprouting Front,WT,1
		6.988220,1.334996,-3.381678,Vein,WT,1
		6.235126,1.254523,-0.526071,Sprouting Front,WT,1
		6.257820,0.139228,0.015943,Vein,WT,1
		15.249656,1.169630,-3.340871,Capillaries,WT,1
		6.237967,0.570431,-1.791177,Vein,WT,1
		7.727551,1.102134,-3.282128,Vein,WT,1
		6.257820,0.004725,0.730278,Sprouting Front,WT,1
		5.488471,2.076040,-1.748181,Sprouting Front,WT,1
		6.328214,0.582553,2.388091,Sprouting Front,WT,1
		6.232284,0.657449,0.143686,Vein,WT,1
		7.003417,1.340017,-2.527272,Vein,WT,1
		7.005947,0.641186,2.318595,Sprouting Front,WT,1
		6.192351,0.445934,-2.758348,Sprouting Front,WT,1
		6.146396,0.764615,-2.604016,Vein,WT,1
		6.131964,0.633105,-3.971144,Sprouting Front,WT,1
		6.921979,1.230712,-3.654135,Vein,WT,1
		6.129074,2.309881,-1.195932,Sprouting Front,WT,1
		12.217606,1.040960,-2.548013,Vein,WT,1
		6.927097,0.869626,0.480714,Sprouting Front,WT,1
		6.266309,1.833446,0.390690,Sprouting Front,WT,1
		6.192351,0.775713,1.515496,Sprouting Front,WT,1
		7.598056,0.870375,-2.789217,Capillaries,WT,1
		5.488471,0.675077,-2.040862,Sprouting Front,WT,1
		6.906603,0.987668,-3.072641,Vein,WT,1
		6.283253,0.776611,-1.054407,Sprouting Front,WT,1
		6.985683,0.518982,-2.147473,Sprouting Front,WT,1
		6.076812,2.043649,0.519497,Sprouting Front,WT,1
		9.270386,1.932512,0.162370,Sprouting Front,WT,1
		10.894304,0.791803,-3.295334,Vein,WT,1
		6.003471,0.744895,-2.829167,Sprouting Front,WT,1
		7.793766,1.017114,-3.444359,Sprouting Front,WT,1
		6.257820,0.637904,-1.713239,Sprouting Front,WT,1
		6.215201,0.468848,1.986321,Sprouting Front,WT,1
		6.082641,0.917577,0.759423,Vein,WT,1
		6.235126,0.803538,-1.728021,Sprouting Front,WT,1
		8.418931,0.745498,-3.171869,Vein,WT,1
		8.556715,1.716158,-2.644573,Sprouting Front,WT,1
		6.944980,0.273897,-4.184007,Sprouting Front,WT,1
		8.479748,0.278133,-3.856249,Sprouting Front,WT,1
		7.761871,0.495892,-0.617396,Sprouting Front,WT,1
		6.155039,0.352810,-3.463447,Sprouting Front,WT,1
		6.257820,0.347037,-1.375878,Sprouting Front,WT,1
		6.325413,0.331378,-3.078468,Sprouting Front,WT,1
		10.718856,0.377570,0.204379,Sprouting Front,WT,1
		6.155039,0.342029,-3.097089,Sprouting Front,WT,1
		8.519359,0.279817,-3.181278,Sprouting Front,WT,1
		6.166543,0.238033,0.738275,Sprouting Front,WT,1
		8.733020,0.707252,-2.942498,Sprouting Front,WT,4
		7.265594,0.649099,-3.168581,Sprouting Front,WT,4
		6.762562,0.915613,-0.328713,Sprouting Front,WT,4
		6.104451,1.072779,-1.694124,Sprouting Front,WT,4
		14.048768,0.639103,-3.484257,Sprouting Front,WT,4
		6.048619,1.048095,-5.758196,Sprouting Front,WT,4
		11.281099,1.210979,-4.967454,Sprouting Front,WT,4
		7.413509,1.252364,0.844054,Sprouting Front,WT,4
		8.733020,1.330620,-3.587454,Sprouting Front,WT,4
		6.665545,1.119279,-3.068253,Sprouting Front,WT,4
		7.398851,0.672065,-3.371680,Sprouting Front,WT,4
		8.112733,0.804291,-3.470967,Sprouting Front,WT,4
		6.150957,1.195481,-0.408849,Sprouting Front,WT,4
		5.951365,1.163927,-0.032990,Sprouting Front,WT,4
		8.072488,1.336950,-0.106759,Sprouting Front,WT,4
		7.312139,1.024045,-2.943994,Sprouting Front,WT,4
		6.730378,3.873812,-3.519153,Sprouting Front,WT,4
		8.052290,0.911338,-3.335085,Sprouting Front,WT,4
		7.450029,1.115194,-0.007784,Sprouting Front,WT,4
		5.458992,0.382419,-3.943473,Sprouting Front,WT,4
		8.006658,1.959150,-3.076064,Sprouting Front,WT,4
		8.079209,1.609285,-3.469426,Sprouting Front,WT,4
		6.150957,1.431296,0.013272,Sprouting Front,WT,4
		6.792596,0.834787,-5.453968,Sprouting Front,WT,4
		6.786600,0.317427,0.312925,Sprouting Front,WT,4
		9.426504,0.216319,-0.062393,Sprouting Front,WT,4
		7.969283,0.751861,4.475246,Sprouting Front,WT,4
		5.458992,0.796156,5.488412,Sprouting Front,WT,4
		10.007474,2.203232,-3.270451,Sprouting Front,WT,4
		6.754530,0.163933,1.834040,Sprouting Front,WT,4
		6.131069,0.445626,1.494826,Sprouting Front,WT,4
		7.442739,0.478828,-3.735081,Sprouting Front,WT,4
		8.787239,0.572430,-2.826970,Capillaries,WT,4
		6.792596,2.156780,-2.571252,Sprouting Front,WT,4
		5.969579,0.001610,2.169645,Capillaries,WT,4
		6.826474,1.589176,-4.457196,Sprouting Front,WT,4
		7.400684,0.490736,-0.632322,Sprouting Front,WT,4
		6.057587,1.764599,-2.558212,Sprouting Front,WT,4
		6.665545,0.004577,-2.411597,Capillaries,WT,4
		7.347316,0.826395,-3.545486,Vein,WT,4
		7.404351,0.800495,-0.702346,Sprouting Front,WT,4
		5.951365,0.798622,-2.224939,Vein,WT,4
		6.762562,7.493735,-3.359136,Sprouting Front,WT,4
		6.122209,1.373269,-5.331243,Sprouting Front,WT,4
		6.722308,0.507116,-3.469961,Sprouting Front,WT,4
		6.792596,1.675569,-0.773604,Sprouting Front,WT,4
		6.057587,0.066124,0.616413,Sprouting Front,WT,4
		6.104451,1.587068,0.274824,Sprouting Front,WT,4
		5.990003,1.763149,4.549065,Sprouting Front,WT,4
		6.899635,0.271337,-1.941193,Capillaries,WT,4
		6.097778,16.402758,-3.701794,Sprouting Front,WT,4
		7.444562,0.001089,-2.972037,Capillaries,WT,4
		6.128855,0.564661,-2.452390,Sprouting Front,WT,4
		10.080434,2.090884,3.885589,Sprouting Front,WT,4
		6.663509,1.252732,-3.787184,Vein,WT,4
		16.573835,0.078501,-3.018511,Sprouting Front,WT,4
		6.665545,0.336098,-3.920126,Sprouting Front,WT,4
		6.820508,0.531825,-0.247593,Capillaries,WT,4
		8.192630,1.031187,-3.199458,Sprouting Front,WT,4
		8.059028,1.575822,-3.026169,Vein,WT,4
		6.057587,0.220970,-0.809092,Sprouting Front,WT,4
		10.037263,0.527896,-3.180453,Sprouting Front,WT,4
		6.168582,1.440318,-2.075926,Sprouting Front,WT,4
		5.446549,0.585563,-1.334837,Sprouting Front,WT,4
		10.601417,0.154465,-5.244977,Capillaries,WT,4
		8.079209,1.667754,-3.226092,Sprouting Front,WT,4
		6.128855,0.687863,-4.915725,Sprouting Front,WT,4
		6.804572,0.457480,1.110056,Sprouting Front,WT,4
		8.099340,4.451137,-3.867401,Sprouting Front,WT,4
		10.054823,1.905446,-3.048654,Capillaries,WT,4
		6.804572,3.280769,-1.529306,Sprouting Front,WT,4
		7.459131,0.081785,0.189127,Capillaries,WT,4
		6.236406,0.640739,-2.841626,Sprouting Front,WT,4
		7.527947,2.434923,-0.385596,Capillaries,WT,4
		7.459131,1.467569,-2.884406,Vein,WT,4
		6.834421,0.323431,-2.440199,Sprouting Front,WT,4
		5.458992,1.056844,0.400322,Capillaries,WT,4
		6.675717,2.432931,-2.799296,Sprouting Front,WT,4
		5.939953,1.112234,0.762368,Capillaries,WT,4
		6.150957,3.760699,-1.023246,Vein,WT,4
		5.987737,1.263274,-4.724764,Capillaries,WT,4
		8.757848,0.120996,-2.810113,Sprouting Front,WT,4
		6.044131,0.418590,1.509610,Capillaries,WT,4
		6.216792,0.571197,-3.148848,Capillaries,WT,4
		5.525703,0.263105,-4.194740,Sprouting Front,WT,4
		6.730378,1.565534,-2.823976,Capillaries,WT,4
		9.465293,2.304901,-0.294292,Vein,WT,4
		6.622653,0.937664,-4.153925,Sprouting Front,WT,4
		6.097778,2.313819,0.028430,Capillaries,WT,4
		6.852268,0.895420,5.678881,Capillaries,WT,4
		7.362077,0.842492,-2.293894,Capillaries,WT,4
		6.175178,0.814800,0.279416,Capillaries,WT,4
		9.453817,2.881938,-3.183329,Capillaries,WT,4
		6.097778,0.905726,1.094975,Capillaries,WT,4
		6.131069,1.312547,-4.806447,Capillaries,WT,4
		6.810552,0.463841,1.090126,Capillaries,WT,4
		9.426504,1.351340,-5.814848,Vein,WT,4
		6.227696,1.146418,0.068158,Capillaries,WT,4
		7.471855,0.591800,0.371230,Capillaries,WT,4
		5.990003,0.090329,1.183029,Sprouting Front,WT,4
		6.236406,0.763053,-0.463147,Capillaries,WT,4
		8.544516,0.683622,0.013637,Capillaries,WT,4
		10.691915,1.425155,0.240998,Vein,WT,4
		6.720289,0.730599,-3.379674,Capillaries,WT,4
		6.041885,1.146418,-3.919566,Capillaries,WT,4
		10.753927,1.391226,-3.124239,Capillaries,WT,4
		9.380323,0.016938,0.055188,Sprouting Front,WT,4
		6.095552,0.746821,-4.389400,Capillaries,WT,4
		7.347316,0.874545,-3.142032,Capillaries,WT,4
		6.155368,1.087486,-3.043171,Capillaries,WT,4
		7.471855,1.735720,-3.753722,Vein,WT,4
		6.115556,4.588616,-3.607544,Sprouting Front,WT,4
		8.074169,2.122749,0.658227,Vein,WT,4
		6.122209,0.837044,-2.308343,Vein,WT,4
		5.996796,0.890517,0.996986,Capillaries,WT,4
		7.413509,3.046504,-0.603917,Vein,WT,4
		7.442739,3.559197,-1.178074,Capillaries,WT,4
		7.376808,0.117123,0.192588,Capillaries,WT,4
		6.671650,1.510182,-2.672783,Vein,WT,4
		9.506780,1.712984,-4.414605,Capillaries,WT,4
		8.087603,3.691435,-3.821445,Capillaries,WT,4
		6.671650,0.000015,-3.381688,Sprouting Front,WT,4
		6.115556,2.093745,-2.759977,Capillaries,WT,4
		7.479117,2.147335,0.752500,Sprouting Front,WT,4
		6.077716,2.059917,4.389801,Capillaries,WT,4
		9.401999,1.095342,0.294912,Vein,WT,4
		10.097920,0.006299,2.972259,Sprouting Front,WT,4
		6.075482,7.441628,1.563622,Capillaries,WT,4
		11.437598,2.133258,-3.510707,Vein,WT,4
		6.032894,2.257118,0.874414,Capillaries,WT,4
		6.792596,0.967213,-2.676870,Capillaries,WT,4
		11.348264,0.192912,3.261375,Capillaries,WT,4
		6.077716,2.567462,-4.519772,Capillaries,WT,4
		11.368574,7.807256,2.999078,Sprouting Front,WT,4
		8.112733,0.943376,2.644440,Capillaries,WT,4
		5.363697,1.167893,1.571410,Capillaries,WT,4
		6.075482,3.422971,-2.102681,Capillaries,WT,4
		6.689931,1.031946,2.230927,Capillaries,WT,4
		6.115556,0.000374,-2.747767,Sprouting Front,WT,4
		7.442739,1.624858,-3.028634,Sprouting Front,WT,4
		6.128855,1.815186,0.202769,Capillaries,WT,4
		6.128855,1.871444,1.373325,Vein,WT,4
		10.058872,1.213643,-3.011343,Vein,WT,4
		10.743827,0.201282,3.375290,Capillaries,WT,4
		8.033730,2.591720,-2.987105,Vein,WT,4
		5.363697,0.802870,-1.384992,Sprouting Front,WT,4
		5.436573,4.116146,-4.560479,Capillaries,WT,4
		7.404351,0.227946,0.407523,Capillaries,WT,4
		7.488183,3.102232,-2.752804,Capillaries,WT,4
		5.990003,1.803235,-4.078987,Capillaries,WT,4
		7.450029,0.095295,-3.763191,Sprouting Front,WT,4
		6.641069,1.528974,2.526950,Sprouting Front,WT,4
		6.756539,1.227112,1.374942,Capillaries,WT,4
		8.756298,1.455750,-3.035064,Vein,WT,4
		6.075482,0.002069,1.433851,Capillaries,WT,4
		7.317704,0.003613,4.000953,Capillaries,WT,4
		8.114406,0.215417,-3.124600,Capillaries,WT,4
		6.077716,2.019261,1.945759,Sprouting Front,WT,4
		7.400684,1.515631,-3.386824,Capillaries,WT,4
		6.689931,2.991906,-3.314611,Capillaries,WT,4
		8.079209,0.003283,2.204933,Sprouting Front,WT,4
		12.108451,0.972786,-3.077421,Capillaries,WT,4
		6.115556,1.514903,-2.216306,Capillaries,WT,4
		6.075482,1.276287,-0.363823,Capillaries,WT,4
		6.075482,0.102278,-0.409971,Capillaries,WT,4
		6.097778,1.234597,-1.936028,Capillaries,WT,4
		8.698767,4.420833,-3.369501,Capillaries,WT,4
		6.671650,0.603132,-3.180635,Capillaries,WT,4
		7.295417,2.416282,-0.129998,Sprouting Front,WT,4
		6.616503,1.159301,0.430236,Vein,WT,4
		6.150957,1.380917,-2.292024,Capillaries,WT,4
		6.671650,1.090963,0.633656,Capillaries,WT,4
		9.326642,0.032169,3.864214,Capillaries,WT,4
		6.632890,0.352327,-3.864916,Sprouting Front,WT,4
		5.987737,1.429456,-3.841710,Capillaries,WT,4
		6.881911,1.565513,0.804137,Capillaries,WT,4
		6.608294,0.307171,-0.427143,Capillaries,WT,4
		8.072488,8.544577,-3.169198,Capillaries,WT,4
		13.466804,3.149993,0.124175,Capillaries,WT,4
		6.203681,2.326569,0.043941,Capillaries,WT,4
		6.874018,4.812393,-1.163889,Capillaries,WT,4
		6.077716,5.376194,3.015587,Sprouting Front,WT,4
		8.079209,3.520090,-2.967669,Capillaries,WT,4
		7.429965,1.382125,-2.787930,Vein,WT,4
		6.104451,2.484164,0.161391,Capillaries,WT,4
		5.939953,0.582078,4.341972,Capillaries,WT,4
		7.479117,1.911112,0.477353,Vein,WT,4
		8.079209,2.477721,-3.602757,Vein,WT,4
		5.990003,4.164903,1.589050,Sprouting Front,WT,4
		6.131069,3.937876,-4.361576,Capillaries,WT,4
		7.450029,15.982926,-3.677803,Capillaries,WT,4
		8.033730,3.052979,-2.826702,Sprouting Front,WT,4
		8.047232,6.960007,-3.155348,Capillaries,WT,4
		6.754530,1.501374,-3.392864,Sprouting Front,WT,4
		5.363697,1.041903,-4.189966,Capillaries,WT,4
		6.772588,2.615661,1.794809,Capillaries,WT,4
		7.444562,5.381401,-2.784282,Capillaries,WT,4
		10.050774,0.248788,-3.256095,Sprouting Front,WT,4
		11.423351,2.627815,-2.955741,Vein,WT,4
		12.686407,0.126091,0.320244,Capillaries,WT,4
		9.403442,0.438184,1.920226,Capillaries,WT,4
		6.150957,0.099731,-1.592218,Capillaries,WT,4
		7.998179,1.546592,-1.576300,Vein,WT,4
		6.665545,0.620156,3.605183,Capillaries,WT,4
		7.400684,6.071989,-3.051357,Capillaries,WT,4
		7.420827,2.732894,0.541530,Capillaries,WT,4
		7.376808,0.002120,-3.717285,Sprouting Front,WT,4
		6.175178,2.058217,1.685731,Capillaries,WT,4
		11.400758,2.591853,-3.232532,Vein,WT,4
		9.380323,0.004289,-2.803275,Sprouting Front,WT,4
		6.128855,15.720235,-4.764915,Sprouting Front,WT,4
		6.772588,2.005322,-3.079132,Vein,WT,4
		5.396487,1.420663,-2.111961,Capillaries,WT,4
		8.077529,0.000826,0.141663,Capillaries,WT,4
		7.415339,2.142302,-3.529788,Capillaries,WT,4
		7.413509,2.330046,-3.040810,Vein,WT,4
		8.807293,2.583995,-2.773363,Capillaries,WT,4
		6.115556,4.184491,-3.303861,Capillaries,WT,4
		6.760555,3.170915,1.436943,Capillaries,WT,4
		9.365845,2.317436,-3.246092,Vein,WT,4
		6.689931,0.004385,-2.348875,Capillaries,WT,4
		9.453817,1.794318,-3.448613,Vein,WT,4
		6.057587,4.033456,5.813706,Capillaries,WT,4
		7.493618,8.097737,-3.083219,Sprouting Front,WT,4
		6.122209,1.627909,1.604365,Capillaries,WT,4
		6.115556,6.896454,-2.918929,Capillaries,WT,4
		6.113336,0.621098,0.109416,Capillaries,WT,4
		10.669044,0.032201,2.590828,Capillaries,WT,4
		5.294945,3.058945,1.647584,Capillaries,WT,4
		6.044131,2.904371,0.506058,Capillaries,WT,4
		6.756539,3.083374,-4.293580,Capillaries,WT,4
		8.154444,1.272098,3.728828,Capillaries,WT,4
		6.834421,1.200562,1.579177,Capillaries,WT,4
		7.459131,2.348891,-2.795200,Capillaries,WT,4
		5.446549,0.633786,-0.755505,Capillaries,WT,4
		6.097778,1.994014,-3.560426,Capillaries,WT,4
		8.207525,0.392779,-2.358833,Capillaries,WT,4
		6.754530,2.912066,0.984663,Capillaries,WT,4
		6.122209,2.924301,-2.658754,Capillaries,WT,4
		7.464587,20.564311,-3.493287,Sprouting Front,WT,4
		6.772588,1.930829,-2.063869,Capillaries,WT,4
		6.113336,3.872360,-0.143776,Capillaries,WT,4
		10.691915,3.036130,-3.262669,Vein,WT,4
		6.826474,0.569706,-3.791226,Capillaries,WT,4
		6.131069,1.522948,-4.620708,Capillaries,WT,4
		6.649238,3.912861,1.149094,Capillaries,WT,4
		7.367605,0.387998,-2.837866,Capillaries,WT,4
		7.415339,1.758728,4.243618,Capillaries,WT,4
		6.722308,1.431420,0.099169,Capillaries,WT,4
		6.706139,1.191779,-0.247316,Vein,WT,4
		6.772588,3.429706,-3.422396,Vein,WT,4
		6.113336,0.590951,0.869794,Capillaries,WT,4
		6.131069,2.830893,-2.282623,Capillaries,WT,4
		6.760555,3.392972,-0.727591,Capillaries,WT,4
		6.192733,3.688870,-3.062861,Vein,WT,4
		5.971851,1.832461,-1.841865,Capillaries,WT,4
		8.756298,6.124547,-3.286261,Capillaries,WT,4
		5.363697,2.615051,-4.036416,Capillaries,WT,4
		6.095552,24.980327,-4.777819,Capillaries,WT,4
		9.361498,3.045635,-0.043556,Capillaries,WT,4
		12.658565,2.483331,-3.629775,Capillaries,WT,4
		6.057587,6.052910,1.916923,Sprouting Front,WT,4
		5.446549,3.037101,-1.955872,Capillaries,WT,4
		8.799585,1.945230,-3.506732,Vein,WT,4
		8.631425,0.249599,0.328883,Capillaries,WT,4
		8.047232,2.180128,3.463499,Capillaries,WT,4
		6.756539,3.111723,4.494620,Capillaries,WT,4
		6.097778,6.827161,-3.728268,Capillaries,WT,4
		6.762562,0.893532,-3.385695,Capillaries,WT,4
		6.192733,2.511661,-1.663025,Vein,WT,4
		5.990003,0.331163,-4.571352,Sprouting Front,WT,4
		6.778597,2.546616,3.291078,Capillaries,WT,4
		6.826474,4.073654,4.239782,Capillaries,WT,4
		6.077716,3.632185,-3.491343,Capillaries,WT,4
		6.856228,2.809401,0.270577,Vein,WT,4
		6.792596,2.588637,-2.155745,Capillaries,WT,4
		8.087603,1.428462,-0.010961,Vein,WT,4
		6.012615,0.144226,-0.194554,Sprouting Front,WT,4
		10.150196,0.778661,-2.393309,Capillaries,WT,4
		6.804572,1.800525,0.371307,Capillaries,WT,4
		10.097920,8.385870,-1.948177,Capillaries,WT,4
		9.453817,2.084071,1.900250,Capillaries,WT,4
		8.079209,0.072127,-1.585386,Capillaries,WT,4
		7.529750,0.848634,-3.007950,Capillaries,WT,4
		9.380323,0.782183,-0.812236,Capillaries,WT,4
		6.756539,6.365768,3.561724,Sprouting Front,WT,4
		6.754530,0.809628,4.643015,Capillaries,WT,4
		6.826474,5.286456,3.844535,Sprouting Front,WT,4
		6.168582,12.427263,-4.836912,Capillaries,WT,4
		6.150957,0.015392,0.281835,Capillaries,WT,4
		7.429965,2.769880,1.234617,Capillaries,WT,4
		6.754530,3.005259,0.301599,Vein,WT,4
		6.044131,2.380104,1.307409,Sprouting Front,WT,4
		5.969579,2.788681,-3.768089,Capillaries,WT,4
		7.398851,0.000127,1.622973,Capillaries,WT,4
		6.115556,2.993432,3.549073,Capillaries,WT,4
		6.115556,2.004167,-3.519959,Capillaries,WT,4
		7.998179,9.194624,2.981522,Capillaries,WT,4
		6.792596,2.023136,0.643494,Capillaries,WT,4
		10.004762,1.629833,-2.409268,Vein,WT,4
		6.236406,5.627161,-0.842787,Capillaries,WT,4
		6.792596,0.012832,2.822667,Capillaries,WT,4
		6.210239,0.615576,-4.197675,Capillaries,WT,4
		6.641069,2.038935,-3.453519,Vein,WT,4
		8.052290,0.009992,-1.978817,Sprouting Front,WT,4
		7.315850,2.452311,0.283946,Vein,WT,4
		6.095552,1.333427,1.650705,Capillaries,WT,4
		8.043859,8.742461,0.530311,Capillaries,WT,4
		8.731466,23.304679,0.487912,Capillaries,WT,4
		5.335794,2.064026,-1.270608,Vein,WT,4
		6.044131,6.277889,2.615858,Capillaries,WT,4
		8.079209,1.334990,-3.124726,Vein,WT,4
		8.805752,3.925193,3.511268,Capillaries,WT,4
		6.641069,2.972078,0.864015,Capillaries,WT,4
		6.756539,3.653444,-3.329349,Capillaries,WT,4
		6.708162,2.245851,-3.648762,Vein,WT,4
		6.786600,2.086549,-4.372346,Capillaries,WT,4
		6.041885,1.701699,3.887368,Capillaries,WT,4
		7.459131,2.377308,2.130830,Capillaries,WT,4
		6.048619,2.336525,3.278846,Capillaries,WT,4
		6.792596,2.143466,-2.151635,Vein,WT,4
		6.649238,5.168336,2.138775,Capillaries,WT,4
		8.787239,0.179057,-0.356794,Capillaries,WT,4
		6.032894,0.008644,4.047770,Sprouting Front,WT,4
		7.295417,2.740447,-3.273407,Vein,WT,4
		5.967305,23.015669,1.074256,Capillaries,WT,4
		6.852268,2.471546,-2.438626,Capillaries,WT,4
		6.632890,3.523140,3.233247,Capillaries,WT,4
		6.201493,0.655973,-4.435743,Capillaries,WT,4
		6.784600,2.355375,-0.369824,Capillaries,WT,4
		6.077716,0.182322,4.953957,Capillaries,WT,4
		6.820508,1.229619,-3.778470,Capillaries,WT,4
		5.967305,2.111469,3.920334,Capillaries,WT,4
		11.348264,2.028333,3.816732,Capillaries,WT,4
		10.652496,3.379470,-0.867532,Capillaries,WT,4
		6.792596,1.648423,-0.067621,Vein,WT,4
		6.115556,2.822392,-4.083859,Capillaries,WT,4
		6.155368,15.760339,-4.711185,Capillaries,WT,4
		8.045546,3.000690,-3.799613,Vein,WT,4
		5.476366,1.252632,-0.268676,Capillaries,WT,4
		7.442739,2.863730,-3.283050,Vein,WT,4
		7.376808,9.829071,1.898342,Capillaries,WT,4
		6.075482,14.378895,-3.534907,Capillaries,WT,4
		6.150957,1.565950,2.361060,Capillaries,WT,4
		9.436576,4.755139,3.041652,Capillaries,WT,4
		5.439069,0.662481,0.625725,Sprouting Front,WT,4
		6.203681,3.314585,3.586035,Capillaries,WT,4
		6.150957,0.405549,-0.128773,Capillaries,WT,4
		6.792596,0.000615,-2.686280,Capillaries,WT,4
		5.436573,0.155623,1.457259,Capillaries,WT,4
		7.295417,4.041851,2.968768,Capillaries,WT,4
		7.976091,0.100486,2.930455,Capillaries,WT,4
		7.459131,4.822369,-3.185769,Vein,WT,4
		9.322276,1.579355,-3.607069,Capillaries,WT,4
		9.442326,3.249076,3.404980,Capillaries,WT,4
		8.871771,3.843533,2.004893,Capillaries,WT,4
		6.792596,17.107382,0.785502,Capillaries,WT,4
		8.052290,3.146935,-3.386750,Vein,WT,4
		6.113336,7.324181,2.504885,Capillaries,WT,4
		7.265594,1.378470,-0.413491,Capillaries,WT,4
		9.460991,3.378513,-3.135882,Vein,WT,4
		8.181027,1.743194,3.305085,Capillaries,WT,4
		9.325187,0.001154,3.676753,Capillaries,WT,4
		6.786600,0.412087,-3.224321,Capillaries,WT,4
		6.190542,0.020862,-3.342242,Capillaries,WT,4
		7.347316,2.164540,-3.203417,Vein,WT,4
		6.155368,2.219499,-4.691387,Capillaries,WT,4
		6.772588,2.251371,-3.161505,Vein,WT,4
		8.074169,3.555241,-1.529317,Capillaries,WT,4
		6.762562,1.042586,-2.789001,Capillaries,WT,4
		10.616767,0.013608,1.730734,Capillaries,WT,4
		6.754530,0.266307,-1.687754,Capillaries,WT,4
		6.852268,12.260835,2.162617,Capillaries,WT,4
		7.459131,0.222714,-0.939030,Capillaries,WT,4
		8.132781,1.908834,-3.372508,Capillaries,WT,4
		6.792596,0.775608,0.357947,Capillaries,WT,4
		8.733020,0.006427,2.263095,Capillaries,WT,4
		6.097778,3.155007,-2.645145,Vein,WT,4
		6.168582,3.067417,3.227640,Capillaries,WT,4
		6.097778,16.256045,-3.600664,Capillaries,WT,4
		5.996796,1.765606,1.724034,Capillaries,WT,4
		6.622653,0.753156,-3.179252,Capillaries,WT,4
		11.993591,1.484783,3.498842,Capillaries,WT,4
		6.115556,0.000249,0.182485,Capillaries,WT,4
		8.032041,4.269579,2.733006,Capillaries,WT,4
		6.675717,0.055793,2.885666,Sprouting Front,WT,4
		6.097778,2.179329,1.859189,Vein,WT,4
		10.740037,5.385979,3.243486,Capillaries,WT,4
		8.670641,2.133371,-3.280489,Vein,WT,4
		5.446549,6.318279,-4.132031,Capillaries,WT,4
		9.349894,3.148247,-3.418955,Vein,WT,4
		6.044131,3.517234,-2.797152,Vein,WT,4
		10.691915,3.635952,-0.094572,Capillaries,WT,4
		8.694086,2.077932,-2.979582,Vein,WT,4
		8.731466,7.939105,2.518697,Capillaries,WT,4
		8.151115,3.949377,-3.222193,Vein,WT,4
		7.293556,0.847882,0.970638,Capillaries,WT,4
		10.054823,0.070362,-1.118877,Capillaries,WT,4
		8.670641,2.893813,3.952643,Artery,WT,4
		6.190542,2.903374,-2.364842,Vein,WT,4
		8.079209,0.923469,0.481465,Capillaries,WT,4
		5.996796,2.848689,-3.875198,Capillaries,WT,4
		9.518192,1.947731,-3.193035,Capillaries,WT,4
		9.367294,4.963200,0.290146,Capillaries,WT,4
		6.122209,1.926766,-4.672674,Capillaries,WT,4
		7.459131,0.832040,-3.737937,Capillaries,WT,4
		7.998179,2.018226,-1.416571,Capillaries,WT,4
		6.150957,3.428765,-0.802176,Vein,WT,4
		6.097778,0.176954,-0.965783,Capillaries,WT,4
		7.924885,0.737286,-0.145506,Capillaries,WT,4
		9.460991,0.749745,0.339955,Sprouting Front,WT,4
		8.112733,0.858629,-1.460457,Capillaries,WT,4
		6.227696,0.044793,4.673466,Sprouting Front,WT,4
		6.122209,2.701050,2.927066,Artery,WT,4
		6.175178,4.305076,-3.920842,Vein,WT,4
		5.446549,4.150935,-2.805620,Capillaries,WT,4
		6.131069,1.470240,1.197771,Vein,WT,4
		8.087603,6.589072,-1.174857,Capillaries,WT,4
		8.079209,1.972302,-3.041820,Capillaries,WT,4
		7.502667,4.285582,3.259087,Artery,WT,4
		7.969283,7.952565,2.980295,Sprouting Front,WT,4
		7.529750,12.052378,-2.841270,Capillaries,WT,4
		8.016820,2.501533,2.164494,Capillaries,WT,4
		5.476366,1.493246,3.315934,Capillaries,WT,4
		7.415339,0.875445,-0.872483,Vein,WT,4
		13.998449,11.650156,-3.325494,Vein,WT,4
		6.075482,1.967450,-0.594212,Capillaries,WT,4
		8.079209,5.848801,-4.241500,Capillaries,WT,4
		8.079209,6.951461,2.878553,Artery,WT,4
		6.048619,1.381243,2.280124,Capillaries,WT,4
		6.192733,2.549978,1.870114,Capillaries,WT,4
		8.768688,4.383724,-3.034609,Vein,WT,4
		7.398851,0.749895,-2.146261,Capillaries,WT,4
		7.459131,11.884736,-4.584897,Capillaries,WT,4
		8.157772,1.463957,2.719659,Capillaries,WT,4
		5.971851,1.389712,-3.478825,Capillaries,WT,4
		6.131069,2.472893,-2.519953,Vein,WT,4
		9.505352,0.201293,0.151379,Capillaries,WT,4
		10.083126,0.931900,0.705373,Capillaries,WT,4
		6.883882,0.002018,-3.009471,Capillaries,WT,4
		8.112733,3.311319,5.103620,Capillaries,WT,4
		5.996796,0.362312,0.913493,Capillaries,WT,4
		7.367605,3.522646,-0.117113,Capillaries,WT,4
		6.856228,0.835758,-0.070897,Capillaries,WT,4
		6.754530,3.819591,-3.158531,Capillaries,WT,4
		6.113336,3.358998,1.719800,Capillaries,WT,4
		5.458992,0.652552,-0.132962,Capillaries,WT,4
		6.820508,7.161283,2.979485,Artery,WT,4
		7.400684,3.119957,-2.595429,Vein,WT,4
		8.154444,6.116112,-3.504137,Vein,WT,4
		10.054823,3.677815,-0.725449,Capillaries,WT,4
		12.634958,6.437387,-3.501619,Vein,WT,4
		6.044131,0.000516,4.205346,Capillaries,WT,4
		9.344086,17.121585,-3.137663,Capillaries,WT,4
		9.436576,0.192188,-0.120399,Capillaries,WT,4
		10.054823,10.503681,3.410600,Capillaries,WT,4
		7.339924,2.451405,2.782322,Capillaries,WT,4
		6.113336,0.744953,0.361974,Sprouting Front,WT,4
		6.150957,1.159398,4.141293,Capillaries,WT,4
		11.222001,4.184059,-3.358943,Vein,WT,4
		6.778597,3.757812,0.089514,Capillaries,WT,4
		7.404351,2.890841,2.951742,Capillaries,WT,4
		6.062066,0.615585,0.797256,Capillaries,WT,4
		8.043859,11.028954,3.303231,Capillaries,WT,4
		9.435137,3.287347,2.808185,Artery,WT,4
		10.652496,2.998635,-3.180831,Vein,WT,4
		7.957354,0.344980,3.662267,Sprouting Front,WT,4
		5.436573,7.423445,-0.524879,Capillaries,WT,4
		6.641069,3.547527,2.270608,Capillaries,WT,4
		7.529750,1.116696,-0.018904,Capillaries,WT,4
		8.637711,3.323287,-3.333883,Vein,WT,4
		6.168582,0.348497,0.916519,Capillaries,WT,4
		6.128855,5.872532,4.969876,Artery,WT,4
		6.168582,0.000682,-1.631458,Capillaries,WT,4
		6.210239,1.697305,-4.304315,Capillaries,WT,4
		6.760555,1.522594,-1.209759,Capillaries,WT,4
		8.756298,2.368022,2.621310,Capillaries,WT,4
		8.731466,0.416054,3.946678,Capillaries,WT,4
		6.075482,0.016471,0.921923,Capillaries,WT,4
		6.772588,2.600636,0.462987,Capillaries,WT,4
		6.113336,0.001846,5.390877,Capillaries,WT,4
		8.773329,5.835749,-3.072037,Vein,WT,4
		8.079209,1.255869,-0.121158,Capillaries,WT,4
		6.131069,3.960188,4.801420,Capillaries,WT,4
		8.127774,6.282417,3.211493,Capillaries,WT,4
		7.962469,7.614093,3.070165,Capillaries,WT,4
		7.315850,1.321832,-0.093671,Capillaries,WT,4
		8.047232,0.513616,-0.254288,Capillaries,WT,4
		6.113336,7.309248,1.436332,Capillaries,WT,4
		8.032041,1.541064,-0.359881,Capillaries,WT,4
		6.044131,5.962164,-2.903162,Capillaries,WT,4
		6.792596,0.005216,-3.331079,Capillaries,WT,4
		9.436576,1.868873,3.806052,Capillaries,WT,4
		10.037263,2.318443,-3.698243,Vein,WT,4
		8.782605,17.887865,-3.321569,Capillaries,WT,4
		6.057587,11.471526,0.222767,Capillaries,WT,4
		6.866117,11.701933,-3.043728,Capillaries,WT,4
		6.804572,1.795821,-0.337341,Capillaries,WT,4
		6.128855,1.804183,2.337932,Capillaries,WT,4
		6.772588,15.599623,-2.001143,Capillaries,WT,4
		5.271829,0.104894,-3.158166,Capillaries,WT,4
		8.023589,2.902188,2.911652,Capillaries,WT,4
		8.830374,19.171789,-2.891277,Capillaries,WT,4
		6.122209,4.707876,1.771152,Capillaries,WT,4
		6.589786,0.490507,-0.129848,Sprouting Front,WT,4
		6.784600,0.368266,0.087425,Sprouting Front,WT,4
		6.834421,1.165311,0.597551,Capillaries,WT,4
		8.179368,6.429784,-3.246228,Vein,WT,4
		5.990003,7.163358,1.676621,Capillaries,WT,4
		6.150957,0.066119,-0.691862,Capillaries,WT,4
		8.112733,1.662042,-1.465409,Capillaries,WT,4
		6.852268,3.147635,-3.197690,Vein,WT,4
		6.044131,3.152375,-3.871874,Capillaries,WT,4
		10.061569,8.096379,3.300806,Artery,WT,4
		8.033730,6.810826,3.689838,Artery,WT,4
		6.097778,0.000307,-0.112784,Capillaries,WT,4
		7.347316,2.464596,-0.372416,Capillaries,WT,4
		5.436573,6.536173,0.515389,Vein,WT,4
		7.398851,6.135249,-3.046316,Capillaries,WT,4
		6.115556,1.131051,0.819425,Capillaries,WT,4
		8.756298,0.256864,2.061571,Sprouting Front,WT,4
		6.772588,11.970828,3.111374,Capillaries,WT,4
		7.367605,0.563085,-0.729523,Sprouting Front,WT,4
		10.054823,5.453697,-3.438213,Capillaries,WT,4
		6.201493,9.034645,-1.598997,Capillaries,WT,4
		6.792596,9.114047,3.041318,Capillaries,WT,4
		6.665545,0.945088,-4.039933,Capillaries,WT,4
		12.098360,0.023462,-3.147806,Capillaries,WT,4
		7.295417,4.189628,-3.341388,Vein,WT,4
		6.075482,1.014143,-1.803619,Capillaries,WT,4
		8.112733,2.858741,3.414681,Artery,WT,4
		8.079209,2.645951,3.383894,Artery,WT,4
		7.367605,0.023178,4.934515,Sprouting Front,WT,4
		7.415339,0.406447,-0.210842,Sprouting Front,WT,4
		10.713470,1.344451,-3.037941,Capillaries,WT,4
		6.095552,3.104482,-3.004284,Vein,WT,4
		8.599923,6.291015,3.605860,Artery,WT,4
		10.606536,4.738694,3.075665,Artery,WT,4
		8.756298,3.405279,3.269892,Artery,WT,4
		7.362077,1.338408,-0.211287,Capillaries,WT,4
		6.095552,1.678664,-4.244629,Capillaries,WT,4
		6.057587,0.005572,4.471745,Capillaries,WT,4
		6.641069,6.118468,-3.913781,Capillaries,WT,4
		6.131069,0.016558,2.522549,Capillaries,WT,4
		6.820508,6.691148,3.229748,Capillaries,WT,4
		8.712796,5.345270,2.557626,Capillaries,WT,4
		6.131069,0.000441,-4.606699,Capillaries,WT,4
		7.413509,3.726030,-3.540014,Capillaries,WT,4
		6.128855,1.764408,1.391117,Vein,WT,4
		7.471855,0.004707,3.433720,Capillaries,WT,4
		7.400684,0.707248,-0.010921,Capillaries,WT,4
		9.453817,9.996633,3.261177,Artery,WT,4
		7.317704,2.185860,-3.026561,Vein,WT,4
		10.058872,0.133777,0.588407,Capillaries,WT,4
		6.115556,0.041970,4.013185,Capillaries,WT,4
		9.440889,6.130014,-3.121838,Capillaries,WT,4
		7.376808,0.018001,0.040936,Sprouting Front,WT,4
		6.826474,1.062088,3.322630,Capillaries,WT,4
		8.698767,1.155881,3.220932,Capillaries,WT,4
		8.756298,1.181640,2.830611,Capillaries,WT,4
		5.996796,2.764997,3.461711,Capillaries,WT,4
		8.079209,0.489918,3.762294,Capillaries,WT,4
		6.641069,0.642704,1.228571,Capillaries,WT,4
		10.780394,0.186532,-2.380296,Capillaries,WT,4
		6.756539,3.083505,2.869922,Capillaries,WT,4
		7.459131,2.875884,2.571602,Capillaries,WT,4
		6.632890,0.116904,4.165156,Capillaries,WT,4
		10.719801,6.715503,2.644522,Artery,WT,4
		6.810552,0.851753,0.282259,Sprouting Front,WT,4
		6.075482,1.388117,2.301282,Capillaries,WT,4
		8.104365,1.209314,-3.173141,Capillaries,WT,4
		8.592030,1.207564,-3.056368,Capillaries,WT,4
		8.106039,0.155110,-2.931104,Capillaries,WT,4
		9.391890,0.239895,3.140138,Capillaries,WT,4
		6.095552,0.151930,-1.542987,Sprouting Front,WT,4
		5.396487,0.191164,-3.837806,Capillaries,WT,4
		10.054823,8.789258,3.791977,Artery,WT,4
		8.074169,5.959112,4.370597,Capillaries,WT,4
		8.045546,4.325894,3.485682,Artery,WT,4
		8.079209,0.038993,3.528954,Sprouting Front,WT,4
		5.446549,12.043958,2.749570,Capillaries,WT,4
		6.122209,41.381531,2.940829,Capillaries,WT,4
		10.021026,2.982106,3.359947,Capillaries,WT,4
		7.513512,5.554762,3.074470,Capillaries,WT,4
		11.348264,5.396821,3.155317,Artery,WT,4
		8.743891,0.958415,4.540979,Capillaries,WT,4
		6.227696,1.175207,-2.743602,Capillaries,WT,4
		6.762562,1.211729,3.493622,Capillaries,WT,4
		6.852268,0.492490,4.755827,Capillaries,WT,4
		7.459131,1.289162,1.683860,Capillaries,WT,4
		6.131069,2.459732,1.160687,Capillaries,WT,4
		10.097920,4.427735,3.306048,Artery,WT,4
		6.150957,0.667991,3.385287,Capillaries,WT,4
		8.791871,7.145722,3.321384,Artery,WT,4
		8.079209,1.545506,1.974502,Capillaries,WT,4
		8.079209,5.128092,3.161526,Artery,WT,4
		11.410276,2.619708,2.313961,Artery,WT,4
		5.996796,0.800500,-1.477023,Capillaries,WT,4
		9.391890,3.464233,3.224206,Artery,WT,4
		9.396224,9.948043,3.273241,Artery,WT,4
		8.745443,7.925601,3.212864,Artery,WT,4
		19.286385,6.873924,2.977500,Artery,WT,4
		6.608294,24.258126,3.282095,Capillaries,WT,4
		9.391890,10.318137,3.254201,Artery,WT,4
		7.398851,1.208695,-0.679446,Capillaries,WT,4
		10.753927,7.266936,3.046070,Artery,WT,4
		6.762562,12.786069,3.098347,Artery,WT,4
		7.444562,0.618340,-2.797946,Sprouting Front,WT,4
		6.097778,1.302948,-2.745753,Capillaries,WT,4
		9.297497,14.426948,3.000464,Artery,WT,4
		6.113336,1.311201,-1.359864,Sprouting Front,WT,4
		6.122209,9.391198,3.858223,Artery,WT,4
		8.830374,0.001930,0.574684,Capillaries,WT,4
		6.866117,0.039408,-1.798509,Capillaries,WT,4
		6.041885,2.531216,1.765989,Capillaries,WT,4
		6.122209,0.262217,-1.305733,Capillaries,WT,4
		10.740037,9.143275,3.202116,Artery,WT,4
		7.347316,6.391350,2.108044,Capillaries,WT,4
		6.150957,0.239013,1.647000,Sprouting Front,WT,4
		6.772588,17.277830,3.084795,Capillaries,WT,4
		10.107322,5.339462,3.199151,Artery,WT,4
		8.112733,11.961183,-3.269159,Capillaries,WT,4
		7.470039,0.780992,-0.133918,Capillaries,WT,4
		9.989831,0.002891,2.772759,Sprouting Front,WT,4
		7.347316,7.620457,-3.538844,Capillaries,WT,4
		6.756539,3.896764,0.412617,Capillaries,WT,4
		6.048619,5.889080,3.334888,Capillaries,WT,4
		5.996796,0.065640,1.738566,Capillaries,WT,4
		5.942237,2.258173,2.952172,Capillaries,WT,4
		6.760555,2.606298,3.584984,Capillaries,WT,4
		6.858207,0.050751,-0.581317,Sprouting Front,WT,4
		6.792596,0.862199,-1.638700,Capillaries,WT,4
		8.756298,10.499148,-3.024333,Capillaries,WT,4
		6.722308,0.001554,-3.804629,Sprouting Front,WT,4
		10.829376,10.255204,3.154707,Artery,WT,4
		6.048619,0.048059,-2.500358,Sprouting Front,WT,4
		6.858207,0.485054,0.027281,Capillaries,WT,4
		6.641069,7.098139,3.159846,Artery,WT,4
		7.459131,0.482366,-1.291538,Capillaries,WT,4
		7.413509,0.033557,-3.398459,Sprouting Front,WT,4
		8.658111,3.928705,2.683068,Artery,WT,4
		6.792596,0.884639,-2.794794,Capillaries,WT,4
		6.168582,0.283880,0.180195,Sprouting Front,WT,4
		6.724327,1.823969,-2.804091,Capillaries,WT,4
		6.826474,0.074180,-2.690729,Sprouting Front,WT,4
		6.626750,4.133319,3.081162,Capillaries,WT,4
		6.095552,1.289443,-1.494936,Capillaries,WT,4
		11.410276,20.205913,3.022611,Artery,WT,4
		6.772588,0.025663,2.346302,Sprouting Front,WT,4
		9.430822,26.585267,3.233694,Artery,WT,4
		8.623560,3.380121,3.542110,Capillaries,WT,4
		7.515318,0.474319,-0.970060,Capillaries,WT,4
		6.786600,2.200724,3.164689,Capillaries,WT,4
		6.671650,1.068375,3.692137,Capillaries,WT,4
		6.095552,0.478211,-2.028844,Sprouting Front,WT,4
		6.192733,0.723155,-1.755567,Sprouting Front,WT,4
		6.754530,0.106866,-3.031891,Sprouting Front,WT,4
		10.758973,11.154005,3.126279,Artery,WT,4
		7.433617,0.581976,2.141064,Capillaries,WT,4
		9.377430,13.059091,3.116117,Artery,WT,4
		6.075482,1.009675,-1.947435,Capillaries,WT,4
		8.871771,9.250358,-3.268476,Capillaries,WT,4
		6.786600,0.806322,2.375984,Capillaries,WT,4
		14.610352,14.392036,3.122261,Artery,WT,4
		9.973516,0.859948,3.403898,Sprouting Front,WT,4
		6.113336,3.461314,-1.408775,Sprouting Front,WT,4
		6.113336,0.002110,4.179019,Capillaries,WT,4
		6.131069,3.713130,-0.412987,Capillaries,WT,4
		5.969579,0.003099,0.365109,Sprouting Front,WT,4
		13.364640,0.298805,-3.293462,Sprouting Front,WT,4
		7.356545,0.065635,2.697025,Capillaries,WT,4
		6.041885,2.041269,2.173590,Sprouting Front,WT,4
		7.413509,0.198425,-2.634508,Sprouting Front,WT,4
		11.279896,29.596949,3.055542,Artery,WT,4
		6.689931,0.013667,-2.363536,Sprouting Front,WT,4
		11.367381,11.082003,2.777296,Artery,WT,4
		8.768688,9.459585,-3.172906,Capillaries,WT,4
		8.723692,3.359319,3.369287,Capillaries,WT,4
		10.719801,49.843510,3.444104,Artery,WT,4
		8.079209,2.403505,3.381662,Capillaries,WT,4
		7.488183,1.022598,-2.713262,Sprouting Front,WT,4
		6.057587,0.014103,1.460815,Capillaries,WT,4
		8.807293,7.920655,-2.518124,Capillaries,WT,4
		6.115556,1.845149,3.123760,Capillaries,WT,4
		10.071006,2.695884,3.438929,Capillaries,WT,4
		6.227696,0.006262,-0.077820,Capillaries,WT,4
		7.459131,1.299197,-0.593398,Capillaries,WT,4
		11.486140,14.521911,3.122892,Artery,WT,4
		5.396487,0.002144,4.514231,Capillaries,WT,4
		6.155368,2.484251,0.499327,Capillaries,WT,4
		9.972155,18.591177,3.220686,Artery,WT,4
		6.183962,0.029465,2.755376,Capillaries,WT,4
		6.720289,0.240651,-1.323464,Capillaries,WT,4
		6.663509,3.668029,0.032426,Capillaries,WT,4
		8.184344,4.337293,3.479335,Capillaries,WT,4
		9.390445,23.059750,3.384960,Artery,WT,4
		6.032894,1.290872,2.253313,Capillaries,WT,4
		9.238929,14.082802,3.074059,Artery,WT,4
		6.722308,3.806358,3.691962,Capillaries,WT,4
		13.279073,0.247677,-2.987568,Sprouting Front,WT,4
		6.724327,1.998096,2.592932,Capillaries,WT,4
		5.987737,1.229043,-1.319647,Sprouting Front,WT,4
		6.057587,0.443614,-1.683297,Capillaries,WT,4
		8.700327,1.674173,2.742490,Capillaries,WT,4
		6.048619,0.020743,2.602047,Sprouting Front,WT,4
		6.077716,1.098083,1.992685,Capillaries,WT,4
		5.525703,0.074462,0.927537,Capillaries,WT,4
		6.131069,3.917234,-1.820204,Sprouting Front,WT,4
		6.826474,0.007668,0.258638,Sprouting Front,WT,4
		11.890182,15.845472,3.240161,Artery,WT,4
		6.155368,0.374932,-4.240979,Sprouting Front,WT,4
		6.032894,8.667624,-2.432060,Capillaries,WT,4
		9.391890,0.833617,0.041693,Capillaries,WT,4
		12.749362,0.003379,0.691891,Sprouting Front,WT,4
		5.987737,0.632431,3.967270,Capillaries,WT,4
		6.175178,0.094153,0.005922,Capillaries,WT,4
		6.115556,1.874923,-0.714789,Capillaries,WT,4
		6.150957,1.686341,-0.876079,Sprouting Front,WT,4
		7.315850,1.023422,3.390493,Capillaries,WT,4
		8.700327,15.941118,3.253272,Artery,WT,4
		8.733020,0.976113,-1.817007,Sprouting Front,WT,4
		7.404351,10.978665,-2.604268,Capillaries,WT,4
		7.354700,0.231628,3.875471,Capillaries,WT,4
		14.654867,18.617567,3.028116,Artery,WT,4
		6.175178,2.145491,-0.016197,Capillaries,WT,4
		9.953086,22.984425,3.524017,Artery,WT,4
		8.805752,0.704197,-0.209273,Sprouting Front,WT,4
		9.345538,1.715823,2.115469,Capillaries,WT,4
		6.122209,0.322320,2.895229,Sprouting Front,WT,4
		6.095552,0.469691,1.384324,Sprouting Front,WT,4
		10.743827,0.560494,-0.485175,Capillaries,WT,4
		7.413509,26.454005,-3.425047,Capillaries,WT,4
		6.730378,0.552630,-0.416712,Sprouting Front,WT,4
		7.471855,3.930979,-3.026703,Capillaries,WT,4
		6.598018,0.028786,0.484075,Capillaries,WT,4
		9.518192,0.425496,1.337876,Capillaries,WT,4
		9.430822,45.534110,2.924847,Artery,WT,4
		5.990003,0.209710,2.988455,Capillaries,WT,4
		6.756539,0.091616,-0.908852,Capillaries,WT,4
		8.848797,0.247953,-0.071617,Sprouting Front,WT,4
		6.251620,0.154954,0.618857,Capillaries,WT,4
		6.155368,2.392991,-1.269959,Capillaries,WT,4
		7.356545,1.270756,3.616996,Capillaries,WT,4
		8.179368,1.955101,4.282515,Capillaries,WT,4
		6.012615,0.282986,2.232637,Sprouting Front,WT,4
		12.012811,0.988165,4.659620,Capillaries,WT,4
		6.128855,0.881193,-0.023455,Capillaries,WT,4
		6.095552,0.865832,3.829003,Capillaries,WT,4
		8.670641,37.925307,3.226588,Artery,WT,4
		5.446549,37.334928,-2.067208,Capillaries,WT,4
		6.048619,7.860278,-2.130252,Capillaries,WT,4
		6.057587,0.238759,2.248881,Capillaries,WT,4
		7.367605,0.001672,-3.172104,Capillaries,WT,4
		6.760555,8.921763,2.634531,Capillaries,WT,4
		7.384163,2.622256,2.557762,Capillaries,WT,4
[truncated: 1,974 more rows]

## Sheet: Fig. 5d
				Figure 5d
				Raw data used for graph in Figure 5d (angles), N=retinas
				distanceOpticNerve	meanBranching	stdBranching	meanMeanWSS	stdMeanWSS	meanNucleus	stdNucleus
				50	0.000467227	0.000137451	11.9778	1.69511	0.00259648	0.0001509
				150	0.000822935	9.84986e-05	10.4191	3.59171	0.00258921	0.000274977
				250	0.000959666	1.13691e-05	9.2996	1.39321	0.00229254	0.000195893
				350	0.000835305	0.000310674	8.71016	2.68411	0.0021896	0.000247554
				450	0.000903314	6.33989e-05	6.70227	2.28633	0.00211133	0.000256651
				550	0.000997041	0.000171231	5.81258	2.05225	0.00207462	0.00018475
				650	0.000891478	0.000151747	5.23381	0.686687	0.00192127	0.000182035
				750	0.00112311	0.000503997	4.54222	1.7317	0.00200823	0.000301672
				850	0.00113507	0.000265655	2.6724	0.680771	0.00198441	0.000174972
				950	0.00116094	0.00011811	3.35487	1.22579	0.00200992	0.000378478
				1050	0.00117096	4.84587e-05	2.08954	0.451579	0.00179446	0.00036932
				1150	0.00102646	0.000241545	1.72225	0.32246	0.00146659	0.000353063
				1250	0.000834858	0.000286537	1.03732	0.534563	0.00102849	0.000408935
				1323.64	0.00106955	0.000333453	0.511531	0.643768	0.00103294	0.000599212

## Sheet: Fig. 5f
	Fig.5f
	Angles of Axial Polarization
	Raw Angles
	Arterial ISV		Venous ISV	Sprouting ISV
	1.59	358.41	351.32	174.81	BASIC STATISTICS (from Oriana 4)
	17.35	342.65	305.2	150.85	Variable	artery ISV	venous ISV	Sprouting ISV
	359.12	0.88	37.79	185.57	Data Type	Angles	Angles	Angles
	2.45	357.55	127.79	316.68	Number of Observations	49	36	13
	336.62	23.38	350.94	212.42	Data Grouped?	No	No	No
	7.28	352.72	236.23	175.74	Mean Vector (µ)	1.98	357.414	171.51
	123.56	236.44	328.63	71.35	Length of Mean Vector (r)	0.674	0.643	0.582
	355.07	4.93	351.35	151.09	Concentration	1.858	1.698	1.332
	1.02	358.98	10.81	186.11	Circular Variance	0.326	0.357	0.418
	337.54	22.46	19.43	154.76	Circular Standard Deviation	50.852	53.856	59.592
	341.93	18.07	308.08	189.9	Standard Error of Mean	7.311	9.14	18.047
	8.82	351.18	175.44	24.56	95% Confidence Interval (-/+) for µ	347.647	339.496	136.131
	294.38	65.62	285.26	192.11		16.313	15.333	206.89
	327.98	32.02	343.01		99% Confidence Interval (-/+) for µ	343.145	333.867	125.018
	356.49	3.51	355.74			20.815	20.961	218.003
	11.82	348.18	359.11		One Sample Tests
	19.69	340.31	4.6		Rayleigh Test (Z)	22.289	14.88	4.407
	175.33	184.67	344.98		Rayleigh Test (p)	1.63e-10	8.89e-08	0.01
	352.67	7.33	6.39		Rao's Spacing Test (U)	213.437	202.66	187.661
	4.01	355.99	142.2		Rao's Spacing Test (p)	< 0.01	< 0.01	< 0.01
	93.45	266.55	93.75		Watson's U² Test (Uniform, U²)	1.617	0.995	0.33
	334.85	25.15	169.72		Watson's U² Test (p)	< 0.005	< 0.005	< 0.005
	352.41	7.59	339.91		Kuiper's Test (Uniform, V)	4.299	3.456	2.289
	265.71	94.29	358.02		Kuiper's Test (p)	< 0.01	< 0.01	< 0.01
	8.47	351.53	14.6
	5.99	354.01	353.14
	6.1	353.9	329.14
	30.44	329.56	33.87
	347.97	12.03	1.83
	350.03	9.97	21.44
	8.8	351.2	347.74
	195.44	164.56	31.86
	131.41	228.59	334.66
	3.39	356.61	358.75
	8.81	351.19	349.6
	149.87	210.13	6.41
	356.54	3.46
	272.4	87.6
	358.22	1.78
	353.5	6.5
	355.79	4.21
	6.3	353.7
	1.77	358.23
	356.6	3.4
	158.59	201.41
	3.3	356.7
	359.92	0.08
	39.26	320.74
	39.28	320.72

## Sheet: S6 Fig. 
		S6A,B Fig.
		Raw data used for analysis in S6 Fig. (angles, polarity length and WSS magnitude)
		N=3 retinas
		Cell Polarity Length (um),WSS magnitude (Pa),Relative Angle (rad),Region,Genotype,Dataset
		6.269136,5.356269,0.208778,Sprouting Front,WT,1
		6.314198,2.718359,3.632161,Capillaries,WT,1
		9.123961,2.721623,3.101837,Capillaries,WT,1
		5.488471,4.866819,0.853617,Sprouting Front,WT,1
		6.166543,4.224157,4.463801,Capillaries,WT,1
		5.390746,1.119438,4.239829,Sprouting Front,WT,1
		6.146396,10.573742,2.914312,Capillaries,WT,1
		5.462582,3.311917,-2.041404,Sprouting Front,WT,1
		7.755019,0.328493,-2.786448,Capillaries,WT,1
		13.033038,10.600976,3.139499,Artery,WT,1
		8.387300,14.756219,3.045780,Artery,WT,1
		7.782390,4.923377,3.233265,Sprouting Front,WT,1
		5.472305,6.224440,-1.432277,Artery,WT,1
		7.884184,0.645042,3.423289,Capillaries,WT,1
		8.538058,6.559875,2.943780,Capillaries,WT,1
		6.852513,10.360758,2.940320,Capillaries,WT,1
		7.782390,4.433467,3.015079,Artery,WT,1
		8.456731,17.919075,2.984775,Artery,WT,1
		9.879248,6.055550,2.546715,Artery,WT,1
		15.326154,5.346082,2.907946,Artery,WT,1
		6.257820,0.006974,0.962848,Sprouting Front,WT,1
		5.597164,7.913033,1.709628,Artery,WT,1
		7.644556,8.964996,3.080224,Artery,WT,1
		7.681553,5.729684,3.250029,Artery,WT,1
		6.131964,0.209023,5.319011,Capillaries,WT,1
		12.144873,9.342381,3.218919,Artery,WT,1
		6.988220,7.519542,3.313578,Artery,WT,1
		6.192351,0.360656,2.652868,Capillaries,WT,1
		12.054074,6.685367,3.144927,Artery,WT,1
		7.809664,9.966634,3.133447,Artery,WT,1
		6.223748,0.147094,3.139234,Sprouting Front,WT,1
		9.255082,7.040146,3.246121,Artery,WT,1
		6.995822,0.224891,4.205207,Sprouting Front,WT,1
		6.257820,6.169842,3.032728,Artery,WT,1
		6.166543,0.034520,-2.167021,Capillaries,WT,1
		6.988220,2.606617,3.616191,Sprouting Front,WT,1
		9.270386,3.524209,2.552305,Sprouting Front,WT,1
		7.727551,4.685985,3.045228,Artery,WT,1
		7.086420,3.979692,2.640026,Artery,WT,1
		6.146396,5.972457,2.320850,Artery,WT,1
		7.739008,0.885286,-3.380447,Sprouting Front,WT,1
		10.756811,8.457093,3.160188,Artery,WT,1
		6.050512,13.224580,3.297224,Artery,WT,1
		8.573266,6.223500,2.871360,Artery,WT,1
		6.911732,0.004941,1.816059,Sprouting Front,WT,1
		9.232078,1.390808,-2.980582,Sprouting Front,WT,1
		12.323025,5.716067,3.361334,Artery,WT,1
		9.941827,0.203431,-1.485552,Sprouting Front,WT,1
		12.323025,7.517576,2.707746,Artery,WT,1
		5.574960,4.311811,-3.357915,Artery,WT,1
		12.207449,5.348908,3.365461,Capillaries,WT,1
		10.652526,0.051033,3.175549,Capillaries,WT,1
		6.350575,0.009503,3.594057,Capillaries,WT,1
		6.257820,0.059766,0.563894,Sprouting Front,WT,1
		6.257820,0.989896,-2.916273,Sprouting Front,WT,1
		8.573266,7.807149,3.401909,Artery,WT,1
		6.129074,0.062217,-3.429632,Sprouting Front,WT,1
		7.755019,13.807271,2.895012,Artery,WT,1
		11.629100,5.487190,3.169243,Capillaries,WT,1
		10.822502,2.089717,2.400607,Capillaries,WT,1
		6.921979,13.813198,3.189818,Capillaries,WT,1
		8.523518,10.999308,2.955600,Artery,WT,1
		8.418931,7.173108,2.963495,Artery,WT,1
		11.494230,9.200316,3.185946,Capillaries,WT,1
		13.069695,9.873104,3.382556,Capillaries,WT,1
		10.021711,8.132341,2.899454,Capillaries,WT,1
		9.270386,4.325572,3.222548,Sprouting Front,WT,1
		7.679246,2.068291,2.741361,Capillaries,WT,1
		9.232078,17.255196,3.249638,Artery,WT,1
		7.028673,10.850594,3.297921,Artery,WT,1
		9.209017,5.356470,2.456756,Capillaries,WT,1
		11.483434,14.322600,3.609007,Artery,WT,1
		10.657515,0.285957,-1.427803,Sprouting Front,WT,1
		8.523518,1.266088,-2.488465,Sprouting Front,WT,1
		6.942428,0.107371,-2.284360,Capillaries,WT,1
		5.511025,6.016038,1.922857,Capillaries,WT,1
		5.472305,1.356586,2.662267,Sprouting Front,WT,1
		9.168521,13.550412,2.730245,Artery,WT,1
		12.305758,8.387773,2.880462,Artery,WT,1
		6.237967,0.850224,2.980675,Sprouting Front,WT,1
		6.108803,0.019729,-4.056172,Capillaries,WT,1
		6.192351,5.568745,3.589124,Capillaries,WT,1
		7.830058,11.078720,3.498504,Artery,WT,1
		7.739008,1.901451,-2.420458,Sprouting Front,WT,1
		9.209017,28.835376,3.117630,Capillaries,WT,1
		8.412614,6.088676,3.023939,Capillaries,WT,1
		6.942428,10.285153,2.888792,Capillaries,WT,1
		6.123289,2.092920,2.849719,Capillaries,WT,1
		7.048812,8.171226,2.978163,Capillaries,WT,1
		7.745874,12.940959,2.801717,Artery,WT,1
		10.743624,14.105635,2.961688,Artery,WT,1
		9.864889,8.404844,3.304284,Capillaries,WT,1
		9.131727,14.567976,3.075706,Artery,WT,1
		10.781492,14.688483,3.002930,Artery,WT,1
		8.490190,4.973202,2.406920,Artery,WT,1
		9.904327,13.583218,3.178700,Artery,WT,1
		9.270386,0.072211,2.977755,Capillaries,WT,1
		7.761871,14.613482,3.401448,Artery,WT,1
		6.166543,0.564933,-2.262911,Capillaries,WT,1
		6.097189,11.554636,3.237111,Artery,WT,1
		6.215201,2.305823,-2.542217,Sprouting Front,WT,1
		8.506870,1.427606,-2.219722,Capillaries,WT,1
		9.226318,0.158370,3.164962,Capillaries,WT,1
		9.131727,15.261274,3.049403,Artery,WT,1
		10.005785,14.090822,3.109975,Artery,WT,1
		6.291707,0.907021,-0.525322,Capillaries,WT,1
		10.120241,15.370018,3.093082,Artery,WT,1
		7.739008,2.535544,3.028427,Capillaries,WT,1
		6.223748,0.120602,-0.104501,Capillaries,WT,1
		10.866619,12.351694,3.110479,Artery,WT,1
		6.166543,17.981840,3.249006,Capillaries,WT,1
		9.934695,16.253394,3.085709,Artery,WT,1
		6.965361,1.914905,-3.010009,Sprouting Front,WT,1
		9.085037,0.065175,0.017259,Capillaries,WT,1
		9.991607,3.503444,2.772161,Capillaries,WT,1
		9.086987,1.004886,-3.564956,Sprouting Front,WT,1
		7.663077,1.355292,-3.121714,Sprouting Front,WT,1
		10.649199,5.465056,3.068452,Artery,WT,1
		6.311391,7.658154,2.090317,Capillaries,WT,1
		10.715549,11.637536,3.374463,Artery,WT,1
		6.235126,3.260164,-2.405124,Sprouting Front,WT,1
		6.921979,3.252590,3.514621,Capillaries,WT,1
		7.752734,2.874826,3.054403,Capillaries,WT,1
		6.146396,0.010368,-4.839109,Capillaries,WT,1
		11.521946,16.444785,3.217664,Artery,WT,1
		8.562926,3.371363,0.334282,Sprouting Front,WT,1
		7.830058,19.653210,3.191210,Artery,WT,1
		8.471386,22.324816,3.128020,Artery,WT,1
		6.325413,0.395050,-4.284677,Capillaries,WT,1
		10.835592,16.430915,2.728172,Artery,WT,1
		8.406293,2.535947,3.410481,Capillaries,WT,1
		6.166543,2.732589,3.768258,Capillaries,WT,1
		6.146396,2.887541,3.587702,Capillaries,WT,1
		6.232284,8.838996,-1.626221,Capillaries,WT,1
		8.513117,5.807664,3.321374,Capillaries,WT,1
		9.979185,20.207116,3.254316,Artery,WT,1
		8.479748,21.754524,2.954305,Artery,WT,1
		12.272595,14.042551,3.182239,Artery,WT,1
		9.160787,14.338973,2.895718,Artery,WT,1
		9.968526,12.839838,3.071892,Artery,WT,1
		9.378704,4.983432,3.076730,Capillaries,WT,1
		8.556715,15.344727,3.393346,Artery,WT,1
		6.370077,0.591236,1.845473,Sprouting Front,WT,1
		8.523518,5.613763,3.164832,Capillaries,WT,1
		9.293294,17.554674,3.050663,Artery,WT,1
		7.745874,2.539488,2.671277,Capillaries,WT,1
		5.433309,2.451108,-1.144693,Capillaries,WT,1
		10.708933,12.839838,3.085171,Artery,WT,1
		10.041141,18.501411,3.117348,Artery,WT,1
		6.904036,14.775733,3.422776,Artery,WT,1
		7.739008,6.055865,3.479453,Capillaries,WT,1
		6.266309,1.460196,1.774629,Capillaries,WT,1
		8.535982,0.029868,4.913625,Capillaries,WT,1
		7.679246,19.134395,3.043694,Artery,WT,1
		10.811035,16.226846,3.041556,Artery,WT,1
		11.525021,5.074279,3.341432,Capillaries,WT,1
		6.314198,1.758847,2.508029,Capillaries,WT,1
		10.005785,0.826168,2.961647,Capillaries,WT,1
		10.624210,8.065597,2.842451,Artery,WT,1
		8.506870,15.056492,2.847124,Artery,WT,1
		10.732073,9.632109,3.224467,Artery,WT,1
		6.988220,1.109122,2.591146,Capillaries,WT,1
		8.523518,5.649633,-3.214547,Capillaries,WT,1
		8.535982,4.007056,2.750267,Capillaries,WT,1
		7.048812,18.184913,3.247144,Capillaries,WT,1
		7.033713,4.424888,-2.700241,Capillaries,WT,1
		6.852513,1.276079,0.144544,Capillaries,WT,1
		6.129074,2.458814,2.873789,Capillaries,WT,1
		10.783135,0.166869,-2.773098,Capillaries,WT,1
		9.260824,11.841546,2.874091,Artery,WT,1
		6.237967,0.002100,-0.942066,Capillaries,WT,1
		6.921979,1.432712,-3.259942,Capillaries,WT,1
		7.727551,0.208273,-1.040279,Capillaries,WT,1
		9.864889,19.058442,2.890702,Capillaries,WT,1
		5.459337,2.983950,3.013966,Sprouting Front,WT,1
		6.076812,0.700019,-1.539387,Capillaries,WT,1
		12.165282,12.003005,3.202158,Artery,WT,1
		6.257820,25.310547,2.832628,Artery,WT,1
		12.049663,11.841546,2.832157,Artery,WT,1
		6.257820,4.263578,1.865310,Capillaries,WT,1
		11.484977,20.393922,3.806173,Artery,WT,1
		6.232284,0.506020,-0.515573,Capillaries,WT,1
		10.861726,11.148909,3.090377,Artery,WT,1
		9.209017,6.178834,2.992309,Capillaries,WT,1
		12.292792,8.352911,2.863817,Artery,WT,1
		6.082641,2.542271,-2.951051,Sprouting Front,WT,1
		6.314198,0.015019,-3.771454,Capillaries,WT,1
		8.437852,0.570827,-3.984061,Capillaries,WT,1
		5.539887,3.938363,1.452459,Capillaries,WT,1
		8.494363,11.678194,3.214959,Artery,WT,1
		6.155039,0.109050,5.061771,Capillaries,WT,1
		10.703968,9.850292,3.022818,Artery,WT,1
		6.995822,0.469272,2.508259,Sprouting Front,WT,1
		6.350575,0.488574,0.000563,Sprouting Front,WT,1
		6.237967,0.333237,-1.231714,Capillaries,WT,1
		5.511025,0.670930,1.024775,Sprouting Front,WT,1
		7.683860,0.414644,0.367848,Sprouting Front,WT,1
		6.146396,0.004480,-1.915057,Capillaries,WT,1
		5.390746,0.796483,-0.197438,Capillaries,WT,1
		6.314198,0.115770,-2.042111,Capillaries,WT,1
		11.581768,4.590526,2.736325,Capillaries,WT,1
		6.232284,0.000881,-2.210431,Capillaries,WT,1
		6.266309,42.856035,3.012469,Capillaries,WT,1
		10.610859,19.208636,3.056425,Artery,WT,1
		13.638927,0.004932,2.038202,Capillaries,WT,1
		6.257820,0.830655,2.821902,Sprouting Front,WT,1
		8.620673,0.005153,-1.054256,Capillaries,WT,1
		6.146396,2.194157,-1.137089,Sprouting Front,WT,1
		6.988220,21.529461,3.477529,Capillaries,WT,1
		11.538850,12.657404,3.290459,Artery,WT,1
		8.355550,16.264103,3.268783,Artery,WT,1
		6.269136,0.021508,-1.899875,Capillaries,WT,1
		5.462582,1.149825,1.846231,Capillaries,WT,1
		5.482010,1.606223,-2.666545,Sprouting Front,WT,1
		8.412614,1.064221,-3.214982,Capillaries,WT,1
		7.725258,18.945222,3.231417,Capillaries,WT,1
		11.378022,2.139667,2.889035,Capillaries,WT,1
		8.473477,2.341146,2.868762,Capillaries,WT,1
		15.350414,0.157923,2.971898,Capillaries,WT,1
		5.462582,3.335304,1.418592,Capillaries,WT,1
		6.235126,0.190446,4.900543,Capillaries,WT,1
		5.459337,1.142365,0.162068,Capillaries,WT,1
		7.005947,18.262318,3.287038,Capillaries,WT,1
		6.027037,0.071339,0.358006,Capillaries,WT,1
		9.180109,12.561448,2.997997,Artery,WT,1
		5.390746,1.645232,1.791451,Capillaries,WT,1
		9.168521,17.726362,2.996783,Artery,WT,1
		7.761871,14.535888,3.225637,Artery,WT,1
		6.257820,2.776223,2.750714,Sprouting Front,WT,1
		10.639210,0.384402,0.345918,Capillaries,WT,1
		9.979185,0.999278,-2.809524,Sprouting Front,WT,1
		6.175158,2.452802,2.739101,Capillaries,WT,1
		6.257820,13.264897,2.687677,Capillaries,WT,1
		6.215201,1.551834,2.888590,Capillaries,WT,1
		6.235126,4.169519,-0.999222,Capillaries,WT,1
		9.882835,11.489994,3.122242,Artery,WT,1
		7.739008,2.407679,3.272186,Capillaries,WT,1
		9.185898,1.482321,-2.519147,Sprouting Front,WT,1
		9.940044,0.952233,3.120819,Sprouting Front,WT,1
		6.215201,0.883118,1.045232,Capillaries,WT,1
		9.979185,1.712298,3.196690,Sprouting Front,WT,1
		8.338567,11.944329,3.019488,Artery,WT,1
		6.927097,0.142707,-2.239944,Capillaries,WT,1
		6.328214,2.099413,0.843840,Capillaries,WT,1
		7.727551,12.329227,2.966704,Artery,WT,1
		10.035846,13.808252,3.350378,Capillaries,WT,1
		5.511025,0.953631,-1.118779,Capillaries,WT,1
		6.146396,1.933325,3.350060,Capillaries,WT,1
		9.321851,12.844598,2.999837,Capillaries,WT,1
		7.752734,0.705865,0.162842,Capillaries,WT,1
		6.108803,2.007877,2.301468,Capillaries,WT,1
		9.241670,1.543233,-2.722108,Sprouting Front,WT,1
		9.180109,12.346718,3.301759,Artery,WT,1
		7.690775,5.822870,3.088562,Capillaries,WT,1
		10.822502,18.133254,3.112452,Capillaries,WT,1
		5.488471,4.565669,0.906333,Capillaries,WT,1
		5.488471,0.048083,3.161165,Capillaries,WT,1
		9.232078,1.061338,-0.303037,Sprouting Front,WT,1
		6.842162,5.041216,3.142224,Capillaries,WT,1
		6.269136,1.782775,1.395444,Capillaries,WT,1
		5.511025,0.032084,4.871731,Capillaries,WT,1
		6.215201,9.958360,2.066333,Capillaries,WT,1
		7.861677,0.149032,-0.262769,Capillaries,WT,1
		6.942428,10.569207,-2.991330,Capillaries,WT,1
		11.558796,9.813216,3.066541,Artery,WT,1
		6.852513,0.505270,0.197417,Capillaries,WT,1
		9.067466,11.416894,-2.997741,Capillaries,WT,1
		6.070977,3.806451,-3.461704,Capillaries,WT,1
		6.215201,5.142780,0.926912,Capillaries,WT,1
		6.988220,2.225119,-2.223604,Capillaries,WT,1
		9.055733,9.680175,2.824980,Capillaries,WT,1
		6.995822,2.945617,3.062966,Capillaries,WT,1
		10.657515,12.818507,3.098517,Artery,WT,1
		9.160787,12.888924,3.264915,Artery,WT,1
		6.155039,35.401575,-1.940075,Artery,WT,1
		6.166543,4.675597,3.139763,Capillaries,WT,1
		6.985683,0.003844,-5.780348,Capillaries,WT,1
		6.911732,37.717589,3.561847,Capillaries,WT,1
		12.191472,12.461499,3.319072,Artery,WT,1
		6.223748,9.021893,2.626116,Capillaries,WT,1
		7.598056,4.638938,3.478803,Capillaries,WT,1
		7.103901,10.737625,3.683983,Capillaries,WT,1
		6.942428,1.025191,4.382085,Capillaries,WT,1
		5.354466,4.521203,-2.314040,Capillaries,WT,1
		6.995822,3.243347,3.332657,Sprouting Front,WT,1
		9.241670,0.005304,-3.550026,Capillaries,WT,1
		7.577038,12.201783,3.391298,Capillaries,WT,1
		7.614363,0.691835,2.775827,Sprouting Front,WT,1
		6.155039,3.651315,-1.106286,Capillaries,WT,1
		9.260824,14.870568,3.063390,Capillaries,WT,1
		6.146396,0.647697,-0.227883,Sprouting Front,WT,1
		6.166543,0.641205,0.291270,Sprouting Front,WT,1
		6.129074,7.354734,3.259979,Capillaries,WT,1
		10.007556,9.476911,3.237386,Artery,WT,1
		10.715549,8.227029,3.059164,Artery,WT,1
		9.193611,19.951939,3.019583,Artery,WT,1
		8.604213,0.522297,-5.977301,Capillaries,WT,1
		9.193611,2.835888,-3.362743,Capillaries,WT,1
		7.718373,2.345848,-0.210091,Capillaries,WT,1
		6.370077,1.269931,-2.237111,Sprouting Front,WT,1
		7.681553,0.532607,2.762207,Sprouting Front,WT,1
		12.384702,9.878252,2.819534,Capillaries,WT,1
		9.956075,25.324597,3.093054,Artery,WT,1
		10.602506,15.297963,3.202307,Artery,WT,1
		6.257820,0.043972,3.863170,Sprouting Front,WT,1
		5.472305,1.095032,3.299159,Capillaries,WT,1
		6.235126,22.303647,2.997501,Capillaries,WT,1
		6.166543,0.039072,2.747124,Sprouting Front,WT,1
		6.050512,2.931044,-0.042108,Sprouting Front,WT,1
		6.311391,0.480091,1.686907,Capillaries,WT,1
		6.146396,15.229369,3.148713,Capillaries,WT,1
		6.314198,0.328618,2.861552,Capillaries,WT,1
		6.223748,11.555503,3.302377,Artery,WT,1
		9.877455,34.521247,2.954237,Artery,WT,1
		7.665389,12.661207,2.973599,Capillaries,WT,1
		9.272297,23.425624,3.134989,Artery,WT,1
		5.459337,2.314300,3.782927,Capillaries,WT,1
		6.257820,5.676325,2.952077,Capillaries,WT,1
		10.153454,27.873506,3.041376,Artery,WT,1
		7.861677,3.546836,-3.234862,Capillaries,WT,1
		6.232284,35.976495,-0.896844,Capillaries,WT,1
		9.993381,36.722801,3.127243,Artery,WT,1
		6.266309,18.096901,3.390224,Capillaries,WT,1
		9.956075,19.841816,3.136523,Artery,WT,1
		9.321851,8.419478,3.187183,Capillaries,WT,1
		10.657515,24.915180,2.879876,Artery,WT,1
		6.904036,26.839690,3.373736,Artery,WT,1
		9.378704,5.950885,3.707625,Capillaries,WT,1
		8.513117,23.428433,3.143555,Capillaries,WT,1
		10.708933,19.901801,3.065510,Artery,WT,1
		6.129074,0.050840,-3.041566,Capillaries,WT,1
		8.404185,20.811415,2.857793,Artery,WT,1
		5.324599,1.981599,-2.478034,Sprouting Front,WT,1
		8.437852,14.175454,3.020681,Capillaries,WT,1
		9.193611,19.963570,2.997292,Artery,WT,1
		7.560650,22.429607,3.387769,Capillaries,WT,1
		9.318049,29.024016,3.122623,Artery,WT,1
		10.708933,26.363424,3.242631,Artery,WT,1
		7.663077,3.447517,-3.233402,Capillaries,WT,1
		10.090432,9.321942,2.980424,Capillaries,WT,1
		6.904036,6.829918,2.821680,Capillaries,WT,1
		10.811035,19.366757,3.156321,Artery,WT,1
		6.314198,2.841334,1.505531,Capillaries,WT,1
		10.702312,21.504086,3.279906,Capillaries,WT,1
		6.985683,9.990766,2.719325,Artery,WT,1
		5.390746,14.777546,2.541175,Capillaries,WT,1
		6.283253,3.079343,2.905560,Capillaries,WT,1
		10.005785,22.704803,3.172512,Artery,WT,1
		8.429448,19.280295,3.433355,Capillaries,WT,1
		12.224855,21.709362,2.794418,Artery,WT,1
		11.521946,17.672395,3.307256,Artery,WT,1
		10.776560,9.510305,3.409597,Capillaries,WT,1
		7.720669,1.553283,2.681236,Capillaries,WT,1
		11.450984,0.262317,0.690719,Capillaries,WT,1
		5.390746,0.936727,4.750940,Capillaries,WT,1
		9.270386,34.892693,3.462342,Artery,WT,1
		7.752734,0.868366,-1.270914,Sprouting Front,WT,1
		7.720669,0.000673,1.419252,Capillaries,WT,1
		7.739008,2.586106,-2.855914,Capillaries,WT,1
		9.086987,41.858650,3.431917,Capillaries,WT,1
		10.737025,19.242550,3.042541,Artery,WT,1
		5.472305,0.768310,2.068057,Capillaries,WT,1
		6.291707,16.203562,-2.410299,Capillaries,WT,1
		7.718373,0.275189,-0.506787,Sprouting Front,WT,1
		6.215201,16.124753,3.565497,Capillaries,WT,1
		11.497313,35.043878,3.204743,Artery,WT,1
		7.720669,0.431641,2.373407,Capillaries,WT,1
		10.732073,21.709362,2.947087,Artery,WT,1
		8.387300,6.893961,3.232528,Capillaries,WT,1
		6.155039,17.237314,2.870277,Capillaries,WT,1
		6.166543,0.697366,0.146907,Capillaries,WT,1
		6.146396,0.892413,1.638474,Sprouting Front,WT,1
		6.215201,0.968700,1.899453,Capillaries,WT,1
		11.469538,1.575356,3.428770,Sprouting Front,WT,1
		6.257820,1.601008,3.669432,Capillaries,WT,1
		12.878487,2.863804,-0.449675,Capillaries,WT,1
		6.942428,3.546762,-2.876168,Capillaries,WT,1
		8.429448,2.513689,-0.284235,Capillaries,WT,1
		8.535982,5.536008,3.237890,Capillaries,WT,1
		6.967905,2.053291,-3.005752,Sprouting Front,WT,1
		8.460921,0.739470,-1.843436,Capillaries,WT,1
		6.076812,8.042585,3.062103,Capillaries,WT,1
		7.720669,3.660016,3.240186,Capillaries,WT,1
		6.257820,3.854636,-1.279100,Sprouting Front,WT,1
		12.982635,5.560764,2.781305,Capillaries,WT,1
		8.355550,31.792117,3.054450,Capillaries,WT,1
		7.679246,2.560037,-1.120376,Capillaries,WT,1
		7.861677,1.459923,-0.285354,Sprouting Front,WT,1
		7.739008,5.661928,-0.256381,Capillaries,WT,1
		8.479748,17.171163,3.102543,Capillaries,WT,1
		9.092835,2.585809,3.874660,Capillaries,WT,1
		6.097189,13.073870,2.136276,Capillaries,WT,1
		7.755019,5.264403,3.092152,Capillaries,WT,1
		9.321851,12.561399,3.598464,Capillaries,WT,1
		6.155039,0.391247,1.737364,Capillaries,WT,1
		7.761871,17.497249,3.388594,Capillaries,WT,1
		6.927097,0.814845,-2.363110,Sprouting Front,WT,1
		6.131964,0.840741,3.346449,Sprouting Front,WT,1
		6.237967,13.278999,2.996638,Capillaries,WT,1
		9.106466,10.003640,3.267560,Capillaries,WT,1
		8.418931,29.899033,2.869788,Capillaries,WT,1
		6.129074,0.661677,-1.823925,Sprouting Front,WT,1
		7.761871,14.172497,-3.674985,Capillaries,WT,1
		9.149174,0.332232,3.075833,Sprouting Front,WT,1
		7.683860,2.742150,0.061803,Capillaries,WT,1
		8.456731,0.375404,3.491290,Sprouting Front,WT,1
		6.215201,1.366979,1.323836,Capillaries,WT,1
		6.108803,0.264006,-4.079267,Capillaries,WT,1
		8.418931,3.069848,3.009054,Capillaries,WT,1
		6.985683,0.879278,0.732921,Capillaries,WT,1
		7.033713,16.119757,2.735618,Capillaries,WT,1
		10.697344,36.451776,3.041211,Capillaries,WT,1
		6.166543,0.265556,2.277297,Capillaries,WT,1
		8.454635,6.722630,-3.243278,Capillaries,WT,1
		6.904036,14.315192,3.063814,Capillaries,WT,1
		6.314198,1.490866,-0.909425,Capillaries,WT,1
		7.775556,4.935053,3.015520,Capillaries,WT,1
		6.209496,0.730286,2.060328,Capillaries,WT,1
		9.870276,4.576098,3.096271,Capillaries,WT,1
		10.062295,14.066358,3.101563,Capillaries,WT,1
		7.588722,3.590520,2.739298,Capillaries,WT,1
		6.311391,2.296577,-2.255357,Capillaries,WT,1
		7.775556,14.409835,-2.996401,Capillaries,WT,1
		8.546355,0.244331,-3.892481,Capillaries,WT,1
		6.215201,0.187622,0.488648,Capillaries,WT,1
		5.482010,18.624319,-2.418027,Capillaries,WT,1
		8.494363,1.241051,0.166942,Capillaries,WT,1
		10.703968,10.650251,3.278935,Capillaries,WT,1
		6.257820,1.878503,0.139890,Sprouting Front,WT,1
		6.235126,45.552474,-2.985475,Capillaries,WT,1
		5.472305,3.745154,-1.473132,Capillaries,WT,1
		10.025246,13.209926,2.992447,Capillaries,WT,1
		5.462582,0.483597,-1.273068,Capillaries,WT,1
		6.283253,6.093951,-3.246147,Capillaries,WT,1
		9.191683,11.406153,2.845355,Capillaries,WT,1
		6.328214,4.496017,-1.999600,Capillaries,WT,1
		7.739008,27.910536,3.783654,Capillaries,WT,1
		6.967905,1.059677,-3.155146,Capillaries,WT,1
		9.333249,0.235106,2.893478,Sprouting Front,WT,1
		10.557285,0.364534,2.267035,Capillaries,WT,1
		6.175158,0.295960,-0.723638,Capillaries,WT,1
		8.471386,8.607530,2.982143,Capillaries,WT,1
		5.482010,6.712704,1.962711,Capillaries,WT,1
		7.761871,1.849625,-2.776765,Sprouting Front,WT,1
		7.727551,3.566867,-2.632635,Capillaries,WT,1
		10.599163,19.611552,3.221081,Capillaries,WT,1
		5.433309,0.455061,1.408183,Sprouting Front,WT,1
		7.739008,0.598973,-0.019140,Capillaries,WT,1
		7.739008,47.076750,-3.367753,Capillaries,WT,1
		7.096414,0.653145,3.048416,Sprouting Front,WT,1
		10.597491,0.206433,-0.258517,Capillaries,WT,1
		6.166543,21.976070,-2.003803,Capillaries,WT,1
		9.346530,11.952365,-3.065893,Capillaries,WT,1
		9.270386,13.075224,3.121910,Capillaries,WT,1
		9.255082,1.436766,0.350378,Capillaries,WT,1
		6.108803,4.373890,0.481602,Capillaries,WT,1
		6.076812,1.805198,-1.592443,Sprouting Front,WT,1
		12.292792,3.201778,-2.975145,Capillaries,WT,1
		6.257820,1.026027,-0.631898,Capillaries,WT,1
		7.598056,3.444700,3.803952,Capillaries,WT,1
		8.494363,5.639621,3.207939,Capillaries,WT,1
		7.096414,0.210918,0.056969,Capillaries,WT,1
		10.732073,1.090031,-3.846123,Sprouting Front,WT,1
		9.293294,1.617780,2.805482,Capillaries,WT,1
		7.681553,3.820062,3.608654,Capillaries,WT,1
		6.975530,1.577868,3.195570,Capillaries,WT,1
		5.324599,2.331938,0.374740,Sprouting Front,WT,1
		8.404185,3.668208,3.468658,Capillaries,WT,1
		9.968526,2.450637,3.561914,Capillaries,WT,1
		6.175158,2.123101,-1.624994,Capillaries,WT,1
		6.070977,17.363970,0.692048,Capillaries,WT,1
		5.539887,1.863735,1.858090,Capillaries,WT,1
		6.283253,2.097647,-2.744612,Sprouting Front,WT,1
		7.800583,16.887077,3.192268,Capillaries,WT,1
		6.921979,15.597910,-2.960918,Capillaries,WT,1
		8.334316,31.524466,3.650071,Capillaries,WT,1
		6.108803,8.975325,3.149778,Capillaries,WT,1
		7.028673,0.996778,3.650955,Capillaries,WT,1
		7.086420,1.627916,-0.444452,Sprouting Front,WT,1
		8.506870,1.293197,3.127927,Sprouting Front,WT,1
		6.967905,11.713653,3.381594,Capillaries,WT,1
		5.459337,17.553943,-1.717088,Capillaries,WT,1
		9.180109,2.400638,-0.162400,Capillaries,WT,1
		6.192351,0.902175,1.347747,Capillaries,WT,1
		16.792549,4.068782,2.449876,Capillaries,WT,1
		5.488471,12.446307,-1.721097,Capillaries,WT,1
		6.257820,0.210255,-0.189130,Capillaries,WT,1
		7.775556,4.424330,-3.765025,Capillaries,WT,1
		5.459337,34.300582,2.995065,Capillaries,WT,1
		6.257820,1.242523,1.794217,Capillaries,WT,1
		6.314198,26.582940,2.493813,Capillaries,WT,1
		8.454635,3.017438,3.619610,Capillaries,WT,1
		6.192351,10.361738,-1.610548,Capillaries,WT,1
		7.076410,5.300459,3.395733,Capillaries,WT,1
		7.616690,13.623205,3.375396,Capillaries,WT,1
		6.166543,15.886674,-1.813202,Capillaries,WT,1
		6.965361,0.057240,2.985084,Sprouting Front,WT,1
		9.963192,37.549473,-3.195004,Capillaries,WT,1
		7.056350,24.828134,2.765963,Capillaries,WT,1
		6.995822,3.522076,-3.705051,Capillaries,WT,1
		10.019942,7.397841,3.201156,Capillaries,WT,1
		6.166543,1.128170,3.169756,Capillaries,WT,1
		8.460921,32.401486,-3.353766,Capillaries,WT,1
		6.175158,1.792110,3.299210,Capillaries,WT,1
		6.223748,5.831808,3.153987,Capillaries,WT,1
		5.462582,13.361820,1.487328,Capillaries,WT,1
		6.155039,14.893419,-3.419017,Capillaries,WT,1
		6.314198,2.153101,2.421741,Capillaries,WT,1
		6.257820,8.061845,-2.623449,Capillaries,WT,1
		9.947172,3.011280,3.440905,Capillaries,WT,1
		6.266309,5.110756,2.394221,Capillaries,WT,1
		6.328214,1.994346,-0.105251,Capillaries,WT,1
		6.257820,1.916811,2.180112,Capillaries,WT,1
		7.739008,13.817590,3.249432,Capillaries,WT,1
		6.129074,11.698780,-2.770227,Capillaries,WT,1
		7.683860,14.680373,-0.131982,Capillaries,WT,1
		6.146396,9.199560,-3.500506,Capillaries,WT,1
		6.235126,0.431631,1.622386,Capillaries,WT,1
		6.257820,25.917628,0.567580,Capillaries,WT,1
		7.056350,15.582448,3.480124,Capillaries,WT,1
		7.761871,15.744223,3.014370,Capillaries,WT,1
		6.235126,0.225583,1.276795,Sprouting Front,WT,1
		6.257820,0.079093,2.240433,Capillaries,WT,1
		8.429448,3.692563,3.596048,Capillaries,WT,1
		10.035846,4.270401,2.648978,Capillaries,WT,1
		9.180109,2.682638,-2.935619,Capillaries,WT,1
		9.293294,5.098332,2.859850,Capillaries,WT,1
		19.827431,0.677504,3.565449,Capillaries,WT,1
		6.155039,2.456651,2.909631,Capillaries,WT,1
		6.209496,1.301849,3.184806,Capillaries,WT,1
		6.192351,0.051943,0.002428,Capillaries,WT,1
		6.129074,32.594939,3.374520,Capillaries,WT,1
		7.718373,1.267504,0.620277,Capillaries,WT,1
		7.830058,12.843833,-0.009960,Capillaries,WT,1
		9.241670,37.482577,-3.308204,Capillaries,WT,1
		6.927097,2.864440,1.385759,Capillaries,WT,1
		12.237894,0.037721,-2.686486,Sprouting Front,WT,1
		10.062295,1.236852,-3.186701,Sprouting Front,WT,1
		6.175158,0.507651,-1.701325,Capillaries,WT,1
		9.149174,2.667302,3.231789,Capillaries,WT,1
		10.811035,4.266529,3.047896,Capillaries,WT,1
		6.215201,1.528542,-2.003960,Capillaries,WT,1
		6.232284,3.942726,2.291655,Capillaries,WT,1
		10.599163,0.709493,-0.677129,Sprouting Front,WT,1
		9.369252,0.001889,-4.349311,Capillaries,WT,1
		8.387300,2.676517,3.028119,Capillaries,WT,1
		6.995822,0.022030,3.002759,Capillaries,WT,1
		6.146396,0.257431,-3.436252,Capillaries,WT,1
		7.761871,4.163528,2.996376,Capillaries,WT,1
		7.005947,19.637807,3.097264,Capillaries,WT,1
		12.272595,1.491784,-0.542619,Capillaries,WT,1
		6.166543,1.610078,0.470763,Capillaries,WT,1
		7.005947,3.660550,2.883498,Capillaries,WT,1
		8.460921,0.208512,-0.251833,Sprouting Front,WT,1
		11.558796,5.901152,3.109291,Capillaries,WT,1
		6.129074,56.938902,1.467643,Capillaries,WT,1
		7.761871,3.122548,-3.269364,Capillaries,WT,1
		7.681553,6.067390,-3.077734,Capillaries,WT,1
		6.311391,8.261606,-1.221575,Capillaries,WT,1
		6.988220,0.367879,-0.073596,Capillaries,WT,1
		6.257820,4.157828,3.346711,Capillaries,WT,1
		7.663077,1.027871,2.708003,Capillaries,WT,1
		9.287573,7.148371,3.454598,Capillaries,WT,1
		7.830058,3.254259,3.209342,Capillaries,WT,1
		9.293294,21.408369,2.987045,Capillaries,WT,1
		9.241670,4.576815,3.422744,Capillaries,WT,1
		6.082641,12.462780,-2.740307,Capillaries,WT,1
		7.745874,0.041063,0.090414,Capillaries,WT,1
		6.965361,5.328712,-2.906034,Capillaries,WT,1
		10.041141,4.336802,3.209821,Capillaries,WT,1
		6.965361,1.765357,2.441210,Capillaries,WT,1
		5.459337,1.308005,-1.446325,Sprouting Front,WT,1
		9.827096,11.813492,-3.098308,Capillaries,WT,1
		6.235126,1.137532,3.036883,Capillaries,WT,1
		9.180109,10.498741,-3.170211,Capillaries,WT,1
		7.727551,1.144568,-3.417611,Capillaries,WT,1
		5.472305,1.939213,-0.327852,Capillaries,WT,1
		14.475910,8.636058,2.800799,Capillaries,WT,1
		6.237967,2.463466,2.857289,Capillaries,WT,1
		9.882835,0.202579,-0.811261,Capillaries,WT,1
		8.504787,7.166716,3.496456,Capillaries,WT,1
		7.681553,4.673380,3.012929,Capillaries,WT,1
		6.123289,2.155812,-1.688324,Capillaries,WT,1
		12.166738,11.774237,-3.174949,Capillaries,WT,1
		5.539887,0.327255,-3.228954,Sprouting Front,WT,1
		8.573266,0.198310,0.592363,Sprouting Front,WT,1
		8.460921,6.896900,3.737988,Capillaries,WT,1
		8.395747,0.373948,5.806677,Capillaries,WT,1
		6.965361,0.554501,0.480700,Capillaries,WT,1
		6.129074,0.961879,0.719703,Capillaries,WT,1
		6.944980,21.155125,-3.227763,Capillaries,WT,1
		6.893763,25.869517,-2.968318,Capillaries,WT,1
		6.215201,7.512895,0.381304,Capillaries,WT,1
		7.679246,1.361562,-2.606747,Sprouting Front,WT,1
		6.921979,0.133795,-2.592913,Sprouting Front,WT,1
		5.357775,13.013290,3.622160,Capillaries,WT,1
		6.215201,0.223459,3.460263,Capillaries,WT,1
		5.574960,2.368253,0.261233,Capillaries,WT,1
		7.854912,7.095228,-3.117020,Capillaries,WT,1
		8.471386,13.124706,3.191207,Capillaries,WT,1
		9.201317,19.444584,-3.823805,Capillaries,WT,1
		6.097189,3.265542,-2.787624,Capillaries,WT,1
		6.192351,3.958815,4.402201,Capillaries,WT,1
		7.086420,2.112719,-0.251849,Capillaries,WT,1
		9.920416,0.919273,-3.843700,Sprouting Front,WT,1
		8.429448,2.399334,3.736767,Capillaries,WT,1
		6.291707,6.966632,3.389654,Capillaries,WT,1
		9.300918,0.968963,-3.055157,Capillaries,WT,1
		6.129074,1.786580,-0.161557,Sprouting Front,WT,1
		8.336442,3.251577,3.469601,Capillaries,WT,1
		5.324599,1.213473,1.565772,Capillaries,WT,1
		5.488471,0.726908,-0.151651,Capillaries,WT,1
		6.175158,13.730210,2.097065,Capillaries,WT,1
		11.594002,2.203786,-3.623502,Capillaries,WT,1
		5.488471,2.684806,1.645648,Capillaries,WT,1
		8.587722,0.223691,-3.584207,Capillaries,WT,1
		10.655852,6.390695,3.608988,Capillaries,WT,1
		6.166543,3.349845,3.015966,Capillaries,WT,1
		6.108803,0.827256,-1.136057,Capillaries,WT,1
		6.985683,2.083818,-0.059631,Sprouting Front,WT,1
		7.727551,0.252849,0.263914,Sprouting Front,WT,1
		9.321851,10.612224,-3.257209,Capillaries,WT,1
		11.469538,6.979009,2.858210,Capillaries,WT,1
		6.215201,3.589338,-0.086712,Capillaries,WT,1
		6.131964,3.263598,-2.271589,Capillaries,WT,1
		8.513117,0.646714,-3.447297,Capillaries,WT,1
		6.232284,11.373504,-1.104571,Capillaries,WT,1
		6.942428,0.926698,-3.570475,Sprouting Front,WT,1
		6.155039,8.329920,-0.856737,Capillaries,WT,1
		6.235126,0.567053,-1.788831,Capillaries,WT,1
		6.192351,6.343970,2.965069,Capillaries,WT,1
		7.718373,1.045639,3.749800,Capillaries,WT,1
		6.257820,15.494107,-2.822580,Capillaries,WT,1
		6.328214,2.788511,1.494423,Capillaries,WT,1
		7.761871,1.556730,2.848371,Capillaries,WT,1
		8.336442,1.900472,3.271101,Capillaries,WT,1
		9.241670,10.527344,3.779508,Capillaries,WT,1
		6.146396,0.343717,-1.445843,Capillaries,WT,1
		6.257820,8.296602,-0.798988,Capillaries,WT,1
		9.232078,2.950966,3.083977,Capillaries,WT,1
		6.985683,4.063244,3.717242,Capillaries,WT,1
		7.863930,6.275168,3.279437,Capillaries,WT,1
		10.730422,1.690948,0.111754,Sprouting Front,WT,1
		6.257820,1.521015,2.874362,Capillaries,WT,1
		6.988220,0.101944,0.864375,Capillaries,WT,1
		6.235126,4.391668,1.581787,Capillaries,WT,1
		5.324599,0.002004,0.805004,Capillaries,WT,1
		7.003417,8.128276,2.519886,Capillaries,WT,1
		10.781492,19.707217,-2.996176,Capillaries,WT,1
		6.097189,0.081326,3.252508,Capillaries,WT,1
		7.830058,3.778075,2.632135,Capillaries,WT,1
		8.479748,1.131098,-0.596667,Capillaries,WT,1
		6.257820,28.601643,-3.429283,Capillaries,WT,1
		7.616690,4.699837,-3.105199,Capillaries,WT,1
		6.166543,0.332098,-3.881172,Capillaries,WT,1
		7.863930,3.656589,3.338245,Capillaries,WT,1
		6.314198,0.435344,-0.631912,Capillaries,WT,1
		6.070977,0.657899,-2.342830,Sprouting Front,WT,1
		5.539887,10.178001,-1.821636,Capillaries,WT,1
		7.739008,0.768603,-2.701326,Sprouting Front,WT,1
		6.232284,2.291925,-3.493437,Sprouting Front,WT,1
		6.988220,5.437376,-3.384756,Capillaries,WT,1
		6.146396,0.976645,-0.112115,Capillaries,WT,1
		13.060201,2.271054,2.885395,Capillaries,WT,1
		6.942428,1.760600,3.561295,Capillaries,WT,1
		6.942428,4.503355,-3.485599,Capillaries,WT,1
		6.257820,1.059703,-0.242440,Sprouting Front,WT,1
		6.192351,10.842913,-0.421299,Capillaries,WT,1
		9.185898,6.894827,0.109742,Capillaries,WT,1
		8.418931,3.501187,-0.685017,Capillaries,WT,1
		9.863093,1.353401,0.859461,Capillaries,WT,1
		5.354466,7.636748,-1.296601,Capillaries,WT,1
		8.523518,4.852850,2.238262,Capillaries,WT,1
		10.557285,7.672687,2.874428,Capillaries,WT,1
		6.237967,0.600767,2.081476,Capillaries,WT,1
		6.911732,12.363427,-3.059907,Capillaries,WT,1
		6.209496,11.139366,0.391829,Capillaries,WT,1
		9.968526,0.444812,-3.137002,Capillaries,WT,1
		6.146396,4.511282,3.883831,Capillaries,WT,1
		6.235126,0.622941,0.104433,Sprouting Front,WT,1
		8.506870,8.437934,3.020100,Capillaries,WT,1
		6.232284,0.916917,-0.754710,Capillaries,WT,1
		6.155039,1.416589,2.962175,Capillaries,WT,1
		7.073906,0.132547,0.571369,Sprouting Front,WT,1
		6.062215,0.930153,3.525819,Capillaries,WT,1
		7.616690,1.902540,3.008846,Capillaries,WT,1
		6.921979,0.267445,-1.501110,Capillaries,WT,1
		6.175158,0.083936,0.155226,Sprouting Front,WT,1
		6.146396,1.332314,-2.577568,Capillaries,WT,1
		8.454635,6.174734,-3.096016,Capillaries,WT,1
		6.266309,24.013889,-3.101356,Capillaries,WT,1
		8.471386,9.234971,-3.463622,Capillaries,WT,1
		6.911732,20.559356,-2.915561,Capillaries,WT,1
		7.003417,0.414074,0.539392,Capillaries,WT,1
		7.681553,4.003090,2.799343,Capillaries,WT,1
		6.131964,5.905055,-4.555982,Capillaries,WT,1
		8.437852,0.838799,0.442151,Capillaries,WT,1
		7.690775,0.808516,3.123306,Capillaries,WT,1
		8.460921,51.730535,2.824452,Capillaries,WT,1
		7.718373,0.122940,3.853941,Sprouting Front,WT,1
		6.921979,9.112936,-2.778384,Capillaries,WT,1
		5.539887,3.777136,3.632415,Capillaries,WT,1
		6.944980,10.279844,-2.991718,Capillaries,WT,1
		6.166543,2.612996,-1.903139,Capillaries,WT,1
		9.993381,0.172531,2.956080,Sprouting Front,WT,1
		6.967905,1.249163,-0.217529,Sprouting Front,WT,1
		6.257820,3.374329,2.073880,Capillaries,WT,1
		8.504787,11.079613,-3.301664,Capillaries,WT,1
		10.732073,16.269828,2.785627,Capillaries,WT,1
		6.283253,0.848506,-3.614304,Sprouting Front,WT,1
		7.752734,8.015476,3.325501,Capillaries,WT,1
		6.108803,2.201724,0.518005,Capillaries,WT,1
		17.462940,11.762638,-3.098066,Capillaries,WT,1
		1.683786,0.199871,-1.039569,Sprouting Front,WT,1
		9.940044,5.368928,3.460750,Capillaries,WT,1
		6.328214,7.360912,-1.897526,Capillaries,WT,1
		10.027014,0.702114,-1.318870,Capillaries,WT,1
		6.927097,0.000016,-0.519022,Capillaries,WT,1
		7.800583,0.001050,-0.019039,Capillaries,WT,1
		6.146396,0.459384,2.370422,Capillaries,WT,1
		8.620673,4.840553,3.154707,Capillaries,WT,1
		8.471386,0.444976,2.676512,Capillaries,WT,1
		9.232078,0.880069,-2.371260,Capillaries,WT,1
		6.235126,10.151043,2.023660,Vein,WT,1
		5.488471,1.372508,-1.704714,Sprouting Front,WT,1
		8.529752,0.789902,0.147096,Capillaries,WT,1
		6.082641,12.761828,1.683565,Capillaries,WT,1
		9.232078,0.000202,-0.461145,Capillaries,WT,1
		11.371791,14.556049,-2.850961,Capillaries,WT,1
		9.979185,1.819242,3.427321,Capillaries,WT,1
		7.830058,0.000067,-1.106600,Capillaries,WT,1
		7.681553,0.164949,0.842208,Capillaries,WT,1
		6.269136,0.054959,-4.224072,Capillaries,WT,1
		6.146396,1.794564,-3.152445,Capillaries,WT,1
		7.096414,1.130071,0.505962,Capillaries,WT,1
		6.257820,0.018517,4.669589,Capillaries,WT,1
		7.782390,3.252974,2.597245,Capillaries,WT,1
		8.471386,2.638839,3.410547,Capillaries,WT,1
		6.395063,8.368141,2.358310,Capillaries,WT,1
		11.450984,5.840561,2.551798,Capillaries,WT,1
		6.166543,4.635272,-2.686977,Capillaries,WT,1
		9.262737,4.995647,-3.430989,Capillaries,WT,1
		6.175158,0.682430,-3.155924,Capillaries,WT,1
		6.411667,2.378179,-0.499326,Vein,WT,1
		6.155039,0.717184,-3.490094,Capillaries,WT,1
		10.025246,1.944117,2.977291,Capillaries,WT,1
		6.921979,4.727528,-2.394096,Capillaries,WT,1
		8.359790,25.798277,-3.421491,Capillaries,WT,1
		7.718373,0.933244,3.026966,Capillaries,WT,1
		6.266309,0.065137,3.656296,Capillaries,WT,1
		6.257820,0.048121,-2.909200,Capillaries,WT,1
		7.614363,8.423687,-0.221999,Capillaries,WT,1
		6.235126,3.848998,1.904027,Capillaries,WT,1
		11.334332,0.923752,3.731935,Capillaries,WT,1
		11.489604,2.147181,-2.517718,Capillaries,WT,1
		7.739008,11.555074,-2.950663,Capillaries,WT,1
		6.209496,0.622313,2.485715,Capillaries,WT,1
		12.914212,0.187050,-0.754176,Capillaries,WT,1
		5.488471,5.025044,-3.136225,Capillaries,WT,1
		6.235126,5.363132,-1.665107,Vein,WT,1
		6.291707,4.843222,1.288441,Capillaries,WT,1
		6.852513,0.737017,-3.377304,Capillaries,WT,1
		6.166543,2.639875,2.419881,Capillaries,WT,1
		10.732073,1.402594,-3.643150,Capillaries,WT,1
		6.108803,12.269116,-1.066947,Capillaries,WT,1
		8.562926,0.000540,-2.002113,Capillaries,WT,1
		7.005947,9.902426,2.556927,Capillaries,WT,1
		5.511025,7.615443,-1.188521,Capillaries,WT,1
		6.257820,1.501233,1.363700,Capillaries,WT,1
		6.921979,6.999188,-2.657707,Capillaries,WT,1
		6.232284,0.464112,0.149153,Capillaries,WT,1
		6.166543,0.314607,-0.221594,Capillaries,WT,1
		5.459337,3.140054,2.364287,Capillaries,WT,1
		6.906603,0.939885,1.564618,Capillaries,WT,1
		6.965361,2.304459,3.159104,Capillaries,WT,1
		9.086987,16.366389,2.822177,Capillaries,WT,1
		6.995822,2.072831,-0.580126,Capillaries,WT,1
		6.155039,1.137808,1.795958,Capillaries,WT,1
		6.166543,16.732145,-2.239602,Capillaries,WT,1
		6.215201,0.311916,4.373534,Capillaries,WT,1
		6.235126,0.000940,1.862111,Capillaries,WT,1
		6.237967,1.738728,3.502114,Capillaries,WT,1
		8.406293,0.562126,-0.689991,Capillaries,WT,1
		6.906603,4.986955,-3.578143,Vein,WT,1
		6.965361,4.577029,2.873497,Capillaries,WT,1
		6.192351,1.284932,-2.870526,Sprouting Front,WT,1
		6.209496,15.462943,-3.112406,Capillaries,WT,1
		7.830058,3.232702,3.444074,Capillaries,WT,1
		8.460921,0.950336,-0.561552,Sprouting Front,WT,1
		6.350575,0.898251,-0.019502,Sprouting Front,WT,1
		9.241670,12.595654,-3.036001,Capillaries,WT,1
		6.985683,6.896839,-2.964162,Capillaries,WT,1
		7.679246,1.619490,1.260561,Capillaries,WT,1
		8.604213,1.931462,-3.712835,Capillaries,WT,1
		9.201317,3.133172,-3.193316,Vein,WT,1
		6.995822,4.784309,0.020619,Capillaries,WT,1
		5.511025,0.146279,-2.896639,Sprouting Front,WT,1
		6.257820,4.294875,-2.963899,Capillaries,WT,1
		6.175158,1.260099,-3.792968,Capillaries,WT,1
		8.460921,0.002192,-1.811791,Capillaries,WT,1
		9.106466,2.322585,-0.175216,Capillaries,WT,1
		7.739008,0.885696,-3.039034,Sprouting Front,WT,1
		6.257820,0.872290,-0.594893,Sprouting Front,WT,1
		7.005947,1.105712,-0.722413,Sprouting Front,WT,1
		6.325413,0.501782,-0.436211,Capillaries,WT,1
		7.681553,3.093914,-2.313613,Capillaries,WT,1
		7.005947,5.086695,-3.322150,Capillaries,WT,1
		6.350575,0.024625,3.632116,Capillaries,WT,1
		6.146396,1.510221,2.809061,Capillaries,WT,1
		7.033713,1.716387,1.072149,Capillaries,WT,1
		8.429448,5.627424,-3.070668,Vein,WT,1
		10.005785,1.446364,-1.842428,Capillaries,WT,1
		6.266309,0.272687,0.943185,Capillaries,WT,1
		6.988220,0.081265,-2.736040,Capillaries,WT,1
		5.472305,5.824662,-2.431568,Capillaries,WT,1
		6.257820,5.043714,-1.877734,Capillaries,WT,1
		6.192351,3.095514,1.173838,Capillaries,WT,1
		12.374683,0.336725,4.250688,Capillaries,WT,1
		6.212349,0.064691,2.654888,Capillaries,WT,1
		6.906603,2.035621,0.423556,Capillaries,WT,1
		7.681553,2.472328,-3.057134,Vein,WT,1
		7.663077,6.655681,-3.077165,Capillaries,WT,1
		6.209496,7.479870,-0.241838,Vein,WT,1
		6.223748,3.115484,-0.532567,Sprouting Front,WT,1
		8.523518,6.018005,-3.238840,Vein,WT,1
		6.215201,6.924753,-0.015729,Capillaries,WT,1
		6.237967,3.520784,-1.960086,Capillaries,WT,1
		6.129074,0.001680,-1.507224,Capillaries,WT,1
		7.005947,4.963519,-3.209551,Vein,WT,1
		10.035846,1.951981,-3.395735,Capillaries,WT,1
		6.328214,7.746070,0.376854,Vein,WT,1
		6.257820,2.628153,-3.024671,Capillaries,WT,1
		7.725258,0.522644,1.837260,Capillaries,WT,1
		9.260824,5.403693,-2.928397,Vein,WT,1
		7.745874,5.709700,-2.816061,Capillaries,WT,1
		10.703968,5.497713,-2.975895,Vein,WT,1
		8.504787,4.467909,3.288955,Capillaries,WT,1
		9.920416,2.012046,0.630634,Capillaries,WT,1
		5.488471,14.137811,-2.522045,Vein,WT,1
		9.262737,1.697292,2.849614,Capillaries,WT,1
		7.861677,3.871184,-2.448796,Capillaries,WT,1
		6.129074,0.004764,-0.142843,Capillaries,WT,1
		5.482010,2.594987,-2.727721,Capillaries,WT,1
		6.328214,6.913069,-4.421976,Vein,WT,1
		6.852513,5.234640,2.230985,Capillaries,WT,1
		10.116739,0.032524,3.126248,Sprouting Front,WT,1
		18.217796,0.170183,-4.162887,Sprouting Front,WT,1
		6.269136,0.278040,-4.034306,Sprouting Front,WT,1
		9.318049,0.011067,4.178925,Capillaries,WT,1
		6.131964,4.677739,-3.387499,Vein,WT,1
		6.215201,7.797598,3.419934,Capillaries,WT,1
		7.616690,2.969569,3.173154,Capillaries,WT,1
		7.718373,13.014815,-3.298441,Vein,WT,1
		7.727551,0.445254,0.739327,Sprouting Front,WT,1
		8.387300,1.425909,-3.586724,Capillaries,WT,1
		8.406293,1.545994,-3.395001,Capillaries,WT,1
		6.852513,8.241319,-3.580436,Vein,WT,1
		7.056350,0.033100,0.018705,Sprouting Front,WT,1
		6.155039,5.700856,-4.445070,Vein,WT,1
		6.232284,0.732861,0.537027,Capillaries,WT,1
		9.977410,5.120675,-3.093642,Vein,WT,1
		5.511025,0.970802,-2.245444,Capillaries,WT,1
		6.166543,7.409681,-2.921334,Capillaries,WT,1
		8.490190,5.140897,-3.233277,Vein,WT,1
		6.314198,5.870059,-1.734404,Vein,WT,1
		6.223748,0.000674,1.268711,Capillaries,WT,1
		9.963192,1.797766,-2.972894,Sprouting Front,WT,1
		6.257820,5.071636,-1.391414,Capillaries,WT,1
		7.076410,16.883101,-2.974941,Vein,WT,1
		6.328214,2.564944,1.908528,Capillaries,WT,1
		6.314198,5.974465,-3.426577,Vein,WT,1
		7.834583,2.194546,3.112412,Capillaries,WT,1
		7.005947,0.508390,0.625461,Capillaries,WT,1
		5.574960,1.960093,1.858549,Capillaries,WT,1
		6.985683,1.860917,-0.587951,Capillaries,WT,1
		6.266309,2.630350,-1.330811,Capillaries,WT,1
		6.155039,0.854484,0.380682,Sprouting Front,WT,1
		7.739008,5.448373,3.519621,Capillaries,WT,1
		2.511608,6.573119,-4.434574,Vein,WT,1
		6.911732,11.028400,3.383293,Capillaries,WT,1
		6.209496,2.090361,2.260899,Sprouting Front,WT,1
		6.967905,2.234086,-3.456853,Capillaries,WT,1
		6.155039,2.404860,-2.363522,Capillaries,WT,1
		7.048812,1.566424,-3.592278,Capillaries,WT,1
		7.727551,4.504007,3.261893,Capillaries,WT,1
		6.166543,0.820520,-0.117113,Capillaries,WT,1
		9.241670,8.682585,-2.955685,Vein,WT,1
		6.175158,4.945540,-2.087670,Capillaries,WT,1
		6.311391,11.556110,-3.953167,Vein,WT,1
		6.967905,2.985371,2.871753,Capillaries,WT,1
		10.025246,0.126391,2.933451,Capillaries,WT,1
		2.476082,5.089286,-1.691844,Vein,WT,1
		6.232284,0.115370,0.363628,Capillaries,WT,1
		6.906603,0.811588,3.120972,Capillaries,WT,1
		9.904327,3.359009,3.105550,Capillaries,WT,1
		7.005947,0.025844,-1.725597,Capillaries,WT,1
		5.472305,2.239256,-1.856995,Capillaries,WT,1
		6.215201,5.053933,-3.695561,Vein,WT,1
		8.562926,0.214021,-2.050810,Sprouting Front,WT,1
		7.727551,9.303712,-3.081991,Vein,WT,1
		6.965361,0.730228,0.438440,Capillaries,WT,1
		9.270386,1.460704,0.216533,Sprouting Front,WT,1
		6.257820,7.508487,-3.494639,Vein,WT,1
		6.942428,5.389008,-3.613526,Capillaries,WT,1
		6.370077,1.964534,-1.034224,Capillaries,WT,1
		8.523518,1.798332,-2.971650,Sprouting Front,WT,1
		10.802836,0.978343,0.285021,Capillaries,WT,1
		9.232078,7.508487,-3.084511,Vein,WT,1
		6.257820,2.195567,3.050634,Capillaries,WT,1
		8.490190,14.610597,2.844793,Capillaries,WT,1
		6.209496,7.343760,-0.465179,Vein,WT,1
		9.209017,3.126866,3.579506,Capillaries,WT,1
		7.725258,10.942555,-2.816095,Capillaries,WT,1
		6.370077,10.836508,-4.076217,Vein,WT,1
		11.538850,1.929866,2.521075,Capillaries,WT,1
		6.985683,9.850666,2.808052,Capillaries,WT,1
		9.941827,5.024522,-3.182065,Vein,WT,1
		6.232284,0.048882,-4.557500,Capillaries,WT,1
		7.782390,1.215865,-2.981677,Vein,WT,1
		7.056350,6.156905,-2.963472,Vein,WT,1
		10.822502,5.737695,2.970508,Capillaries,WT,1
		7.003417,5.016817,3.652951,Capillaries,WT,1
		6.257820,7.000575,-3.140785,Vein,WT,1
		10.811035,1.196501,0.358921,Capillaries,WT,1
		5.462582,2.334137,-1.301837,Capillaries,WT,1
		6.215201,3.554847,3.091777,Capillaries,WT,1
		8.406293,2.078420,-0.228699,Capillaries,WT,1
		7.775556,1.552089,-0.306528,Capillaries,WT,1
		6.155039,2.016532,3.129547,Capillaries,WT,1
		6.166543,0.001576,1.931645,Capillaries,WT,1
		6.257820,0.086682,-2.832303,Capillaries,WT,1
		6.235126,0.238831,-1.788968,Capillaries,WT,1
		10.027014,0.088405,-0.580793,Capillaries,WT,1
		12.340269,9.683351,-3.258120,Vein,WT,1
		6.904036,5.008111,3.628099,Capillaries,WT,1
		7.076410,7.684792,-2.910010,Vein,WT,1
		6.155039,2.492827,-0.184663,Capillaries,WT,1
		6.131964,1.217104,1.387874,Vein,WT,1
		6.266309,2.380653,0.809820,Capillaries,WT,1
		12.194379,2.678312,3.741119,Capillaries,WT,1
		10.776560,1.327610,2.980754,Capillaries,WT,1
		6.155039,0.319004,-0.133447,Sprouting Front,WT,1
		9.180109,9.419426,-3.072604,Vein,WT,1
		7.761871,9.793785,-0.213346,Capillaries,WT,1
		6.235126,2.539807,-0.467611,Capillaries,WT,1
		10.062295,2.382458,-2.771376,Capillaries,WT,1
		6.146396,6.655157,-3.901568,Vein,WT,1
		8.479748,3.187587,2.552541,Capillaries,WT,1
		6.237967,1.332708,-2.509045,Sprouting Front,WT,1
		11.594002,7.807972,-3.735687,Vein,WT,1
		7.727551,8.911779,-3.673695,Capillaries,WT,1
		6.967905,1.362071,-0.636634,Capillaries,WT,1
		9.979185,2.471074,-2.737053,Capillaries,WT,1
		6.235126,1.882096,-1.861562,Capillaries,WT,1
		6.129074,10.415195,-1.523594,Capillaries,WT,1
		5.433309,0.032074,1.375539,Sprouting Front,WT,1
		12.109806,0.000375,-1.126736,Capillaries,WT,1
		12.288467,6.486400,-3.086389,Vein,WT,1
		9.085037,24.303853,-3.091261,Vein,WT,1
		10.835592,0.961672,0.379330,Capillaries,WT,1
		6.146396,1.255891,-1.986463,Sprouting Front,WT,1
		10.004014,0.000645,-1.325443,Capillaries,WT,1
		6.155039,0.021599,2.984998,Capillaries,WT,1
		6.988220,1.822535,-3.132569,Sprouting Front,WT,1
		7.623666,14.396767,-3.088859,Vein,WT,1
		9.092835,9.593247,2.546040,Capillaries,WT,1
		6.844751,1.065797,-1.459251,Capillaries,WT,1
		13.846518,3.723417,2.447607,Capillaries,WT,1
		8.506870,1.685414,-0.064152,Sprouting Front,WT,1
		5.536687,1.452951,1.338723,Capillaries,WT,1
		7.005947,2.477593,-2.682077,Capillaries,WT,1
		11.447888,5.463950,-2.972507,Vein,WT,1
		8.506870,7.687170,-3.003284,Vein,WT,1
		11.432399,2.098432,-2.731555,Sprouting Front,WT,1
		6.800599,1.532673,0.133913,Capillaries,WT,1
		6.988220,1.419547,2.458895,Capillaries,WT,1
		7.056350,0.459243,-3.812039,Capillaries,WT,1
		9.232078,3.159886,-2.990214,Capillaries,WT,1
		6.209496,3.823241,-4.358725,Sprouting Front,WT,1
		6.433738,3.398610,-2.324140,Vein,WT,1
		7.028673,0.601294,0.912240,Sprouting Front,WT,1
		10.046434,2.546254,-2.695007,Capillaries,WT,1
		6.257820,1.244726,3.129905,Capillaries,WT,1
		8.490190,0.978189,-0.824253,Sprouting Front,WT,1
		7.739008,6.441846,-3.198751,Vein,WT,1
		6.155039,1.172294,1.304151,Sprouting Front,WT,1
		8.529752,1.524402,-0.966588,Capillaries,WT,1
		6.985683,2.505676,3.716235,Capillaries,WT,1
		9.106466,2.240737,3.396305,Capillaries,WT,1
		13.195180,0.024935,-0.246980,Capillaries,WT,1
		7.739008,1.953473,3.407165,Capillaries,WT,1
		6.291707,1.159098,-0.903781,Capillaries,WT,1
		10.624210,6.773935,2.742076,Capillaries,WT,1
		7.761871,4.542449,-3.664845,Vein,WT,1
		9.185898,5.936084,0.313040,Vein,WT,1
		6.070977,6.799212,-0.213058,Vein,WT,1
		6.944980,1.717964,-3.010779,Capillaries,WT,1
		5.390746,0.611477,-1.502120,Capillaries,WT,1
		7.003417,1.997395,-3.446475,Capillaries,WT,1
		6.166543,0.757773,-4.403857,Sprouting Front,WT,1
		8.562926,0.964655,-2.464904,Sprouting Front,WT,1
		5.488471,2.377630,-1.544056,Capillaries,WT,1
		8.529752,0.429079,1.623113,Capillaries,WT,1
		12.945731,3.714895,3.172829,Capillaries,WT,1
		5.597164,3.048518,-2.035203,Vein,WT,1
		6.257820,8.700110,-2.572818,Vein,WT,1
		6.967905,2.034272,3.264164,Capillaries,WT,1
		5.539887,19.198706,-1.793625,Capillaries,WT,1
		6.129074,2.483762,0.928692,Vein,WT,1
		8.460921,3.560821,-3.026897,Vein,WT,1
		6.146396,1.661741,-1.239650,Sprouting Front,WT,1
		6.215201,1.144242,-0.893674,Vein,WT,1
		9.191683,3.099854,2.799289,Capillaries,WT,1
		7.628313,0.749160,-2.568632,Capillaries,WT,1
		9.108411,3.780274,-2.300495,Capillaries,WT,1
		6.257820,2.027746,-3.075368,Capillaries,WT,1
		6.166543,0.014042,2.362431,Sprouting Front,WT,1
		8.585658,1.250885,-3.138464,Vein,WT,1
		6.108803,6.369241,-2.662670,Capillaries,WT,1
		6.904036,2.416169,-0.123891,Capillaries,WT,1
		7.683860,1.365580,-0.201807,Capillaries,WT,1
		6.911732,2.695150,3.092801,Capillaries,WT,1
		6.257820,1.610833,3.333713,Sprouting Front,WT,1
		8.523518,2.546241,-2.795146,Capillaries,WT,1
		6.904036,3.770883,-3.184800,Capillaries,WT,1
		5.462582,0.158611,-2.944250,Capillaries,WT,1
		9.131727,0.024091,3.344248,Capillaries,WT,1
		9.114246,1.336184,3.152544,Capillaries,WT,1
		6.175158,2.069968,2.966543,Sprouting Front,WT,1
		7.003417,2.177540,-2.502860,Vein,WT,1
		7.679246,1.087730,-0.833310,Capillaries,WT,1
		6.062215,0.004782,3.981084,Capillaries,WT,1
		6.215201,2.180898,-3.856258,Capillaries,WT,1
		6.266309,2.863681,0.911052,Vein,WT,1
		6.906603,1.026404,-2.823670,Capillaries,WT,1
		6.223748,1.005057,-4.203292,Sprouting Front,WT,1
		6.995822,2.299283,-2.773216,Vein,WT,1
		7.567677,1.172265,-2.186111,Capillaries,WT,1
		11.497313,0.638400,0.008154,Capillaries,WT,1
		6.129074,2.223577,0.534433,Capillaries,WT,1
		6.257820,2.561816,-2.906090,Sprouting Front,WT,1
		9.051819,0.100743,2.838228,Capillaries,WT,1
		6.257820,1.177140,-3.774312,Capillaries,WT,1
		6.257820,1.066948,-3.210323,Vein,WT,1
		6.146396,2.474345,-0.529709,Capillaries,WT,1
		11.483434,0.271068,0.816732,Capillaries,WT,1
		8.585658,1.503370,2.653506,Sprouting Front,WT,1
		6.146396,1.680001,0.567174,Vein,WT,1
		7.761871,2.349004,1.104352,Capillaries,WT,1
		6.155039,0.658240,-0.302655,Capillaries,WT,1
		7.663077,2.652812,3.355074,Capillaries,WT,1
		6.927097,1.882727,2.799767,Capillaries,WT,1
		6.175158,2.590536,0.185506,Capillaries,WT,1
		9.904327,1.180872,-2.988718,Vein,WT,1
		6.328214,1.241082,1.437192,Capillaries,WT,1
		10.610859,1.737635,2.961695,Capillaries,WT,1
		6.944980,4.989241,-3.035296,Capillaries,WT,1
		7.745874,1.352397,3.343366,Capillaries,WT,1
		6.237967,1.691382,-4.044035,Sprouting Front,WT,1
		6.155039,1.334412,-0.375588,Capillaries,WT,1
		6.824009,2.436051,-3.649504,Vein,WT,1
		6.062215,2.031848,0.329342,Vein,WT,1
		5.539887,2.987625,-1.925903,Sprouting Front,WT,1
		6.257820,1.956941,-4.092138,Vein,WT,1
		6.257820,4.158142,-3.734822,Capillaries,WT,1
		6.108803,1.263527,-4.518284,Sprouting Front,WT,1
		8.587722,1.903447,-3.263820,Vein,WT,1
		10.004014,1.484726,2.591283,Capillaries,WT,1
		5.511025,2.072938,-0.712463,Vein,WT,1
		6.350575,0.228530,-2.950774,Capillaries,WT,1
		9.040066,1.898449,-2.881227,Sprouting Front,WT,1
		7.048812,1.980517,-2.957955,Vein,WT,1
		11.618429,1.315122,-3.292971,Capillaries,WT,1
		1.683786,1.731631,-0.608546,Vein,WT,1
		6.076812,0.589068,-2.582800,Sprouting Front,WT,1
		9.209017,1.861668,-0.579055,Capillaries,WT,1
		6.283253,2.117032,-3.568319,Vein,WT,1
		7.727551,1.128396,-2.856382,Capillaries,WT,1
		6.215201,2.342310,-0.704924,Capillaries,WT,1
		7.755019,2.244647,-3.152375,Vein,WT,1
		5.459337,2.005234,-1.248030,Capillaries,WT,1
		7.086420,0.383651,-2.571980,Sprouting Front,WT,1
		8.523518,0.740282,-0.939708,Sprouting Front,WT,1
		7.005947,2.044678,0.278634,Capillaries,WT,1
		13.023517,1.215380,3.879439,Capillaries,WT,1
		6.904036,1.767868,-0.238037,Vein,WT,1
		6.893763,2.251273,-2.943993,Vein,WT,1
		6.155039,3.309859,-2.964035,Capillaries,WT,1
		9.230159,1.114774,3.301258,Capillaries,WT,1
		6.237967,2.701162,3.972173,Capillaries,WT,1
		7.739008,1.019000,0.030693,Sprouting Front,WT,1
		5.574960,2.509755,-4.878552,Vein,WT,1
		6.852513,2.561609,-3.150466,Vein,WT,1
		6.235126,0.223598,-1.156768,Capillaries,WT,1
		7.775556,0.540687,3.149763,Capillaries,WT,1
		6.027037,0.993984,-3.651346,Capillaries,WT,1
		6.223748,1.944323,0.943605,Capillaries,WT,1
		8.494363,0.658952,-2.938072,Sprouting Front,WT,1
		6.893763,1.756946,-2.278269,Vein,WT,1
		8.471386,0.594865,-0.895474,Capillaries,WT,1
		7.720669,2.475548,-3.055413,Capillaries,WT,1
		5.536687,1.278450,-1.531001,Capillaries,WT,1
		6.232284,2.346136,-2.306716,Capillaries,WT,1
		6.076812,0.212324,3.340962,Capillaries,WT,1
		8.620673,1.110864,-0.538600,Capillaries,WT,1
		10.684084,0.962377,2.998247,Sprouting Front,WT,1
		9.260824,0.728019,3.226132,Sprouting Front,WT,1
		6.215201,0.913622,-2.631311,Capillaries,WT,1
		6.237967,3.149346,-3.523951,Capillaries,WT,1
		7.663077,1.369836,-1.238740,Capillaries,WT,1
		9.934695,1.861339,-2.907808,Vein,WT,1
		8.490190,2.610905,-3.602749,Vein,WT,1
		7.096414,1.366645,0.767300,Capillaries,WT,1
		6.314198,0.656009,-0.981765,Sprouting Front,WT,1
		6.266309,0.131656,0.541048,Vein,WT,1
		5.462582,0.074486,1.846278,Capillaries,WT,1
		6.291707,1.071759,1.761277,Capillaries,WT,1
		6.257820,0.947697,-0.422674,Sprouting Front,WT,1
		6.325413,0.996564,-2.394612,Capillaries,WT,1
		6.967905,1.464843,0.074251,Sprouting Front,WT,1
		6.257820,0.577694,1.542136,Capillaries,WT,1
		6.257820,2.401750,-4.330772,Vein,WT,1
		5.511025,2.752960,-1.260138,Capillaries,WT,1
		6.844751,0.434950,-2.916621,Sprouting Front,WT,1
		7.028673,1.964898,-3.277714,Sprouting Front,WT,1
		5.482010,2.320000,-2.334628,Sprouting Front,WT,1
		9.108411,1.319000,2.803372,Capillaries,WT,1
		8.361910,1.081649,3.040165,Capillaries,WT,1
		6.175158,0.038169,1.262390,Capillaries,WT,1
		5.472305,3.107647,-1.505523,Capillaries,WT,1
		6.328214,0.997386,-2.399000,Capillaries,WT,1
		6.269136,4.070318,-1.386803,Sprouting Front,WT,1
		6.942428,1.595403,-1.216200,Sprouting Front,WT,1
		6.942428,0.724050,2.531749,Capillaries,WT,1
		6.175158,1.780379,-2.274033,Capillaries,WT,1
		6.906603,0.226404,0.314742,Capillaries,WT,1
		5.536687,0.475273,1.987960,Capillaries,WT,1
		6.155039,2.647563,-1.298431,Sprouting Front,WT,1
		6.266309,1.009088,-1.668990,Capillaries,WT,1
		7.644556,2.021043,-2.729794,Vein,WT,1
		6.232284,4.043676,-1.235805,Capillaries,WT,1
		6.215201,0.396689,1.410911,Capillaries,WT,1
		6.192351,0.673079,-2.943979,Capillaries,WT,1
		6.283253,4.099241,0.588416,Vein,WT,1
		6.911732,0.118612,0.505428,Capillaries,WT,1
		6.223748,1.009045,0.106066,Capillaries,WT,1
		6.050512,2.766160,0.674469,Sprouting Front,WT,1
		6.995822,3.162037,-0.644364,Capillaries,WT,1
		10.062295,1.705524,3.283843,Vein,WT,1
		6.131964,1.342068,0.150790,Sprouting Front,WT,1
		6.232284,1.596938,-2.751684,Vein,WT,1
		6.257820,1.131953,-3.169102,Capillaries,WT,1
		8.361910,1.859381,-3.194794,Sprouting Front,WT,1
		7.663077,1.517136,-3.249807,Sprouting Front,WT,1
		5.511025,0.753003,1.446992,Capillaries,WT,1
		10.027014,1.278889,-2.947037,Vein,WT,1
		6.350575,1.194321,-2.287277,Vein,WT,1
		7.005947,0.591089,3.597453,Capillaries,WT,1
		8.523518,0.764170,1.091817,Sprouting Front,WT,1
		7.720669,0.457638,0.118245,Sprouting Front,WT,1
		7.056350,0.602446,-4.488042,Capillaries,WT,1
		5.354466,0.306414,-2.596903,Sprouting Front,WT,1
		6.209496,0.339619,0.770249,Capillaries,WT,1
		6.842162,0.519969,0.057338,Capillaries,WT,1
		10.172633,1.335641,-2.730668,Vein,WT,1
		6.215201,0.717483,-2.710343,Capillaries,WT,1
		6.131964,0.355155,-2.841795,Sprouting Front,WT,1
		6.146396,0.233609,2.938621,Capillaries,WT,1
		8.454635,0.217799,-0.955339,Sprouting Front,WT,1
		7.727551,0.002575,0.466614,Sprouting Front,WT,1
		6.146396,0.713038,-2.278756,Capillaries,WT,1
		5.488471,2.550685,-0.066140,Capillaries,WT,1
		15.257788,1.002890,-3.261318,Vein,WT,1
		7.752734,0.354524,2.691856,Capillaries,WT,1
		6.927097,0.826759,-4.002449,Vein,WT,1
		6.995822,1.209884,-0.048888,Vein,WT,1
		6.988220,1.865729,3.458710,Sprouting Front,WT,1
		7.800583,10.695485,-2.731803,Vein,WT,1
		6.314198,3.191232,-1.888784,Sprouting Front,WT,1
		6.146396,0.370554,-2.827413,Capillaries,WT,1
		6.166543,1.152462,-3.450785,Capillaries,WT,1
		6.155039,1.182107,0.698613,Vein,WT,1
		7.681553,1.381631,-3.203967,Vein,WT,1
		7.683860,1.288766,-3.510630,Sprouting Front,WT,1
		6.131964,0.481405,-2.959454,Sprouting Front,WT,1
		10.732073,1.128030,0.050766,Capillaries,WT,1
		6.911732,1.300398,-2.935615,Vein,WT,1
		7.681553,0.426926,3.022599,Sprouting Front,WT,1
		8.529752,1.320536,-3.030601,Vein,WT,1
		7.752734,1.170003,-3.903762,Vein,WT,1
		7.727551,1.392814,-3.009222,Vein,WT,1
		6.325413,1.367440,3.000718,Sprouting Front,WT,1
		6.146396,0.799757,-2.437006,Vein,WT,1
		10.064056,0.228096,0.156688,Sprouting Front,WT,1
		6.988220,1.334996,-3.381678,Vein,WT,1
		6.235126,1.254523,-0.526071,Sprouting Front,WT,1
		6.257820,0.139228,0.015943,Vein,WT,1
		15.249656,1.169630,-3.340871,Capillaries,WT,1
		6.237967,0.570431,-1.791177,Vein,WT,1
		7.727551,1.102134,-3.282128,Vein,WT,1
		6.257820,0.004725,0.730278,Sprouting Front,WT,1
		5.488471,2.076040,-1.748181,Sprouting Front,WT,1
		6.328214,0.582553,2.388091,Sprouting Front,WT,1
		6.232284,0.657449,0.143686,Vein,WT,1
		7.003417,1.340017,-2.527272,Vein,WT,1
		7.005947,0.641186,2.318595,Sprouting Front,WT,1
		6.192351,0.445934,-2.758348,Sprouting Front,WT,1
		6.146396,0.764615,-2.604016,Vein,WT,1
		6.131964,0.633105,-3.971144,Sprouting Front,WT,1
		6.921979,1.230712,-3.654135,Vein,WT,1
		6.129074,2.309881,-1.195932,Sprouting Front,WT,1
		12.217606,1.040960,-2.548013,Vein,WT,1
		6.927097,0.869626,0.480714,Sprouting Front,WT,1
		6.266309,1.833446,0.390690,Sprouting Front,WT,1
		6.192351,0.775713,1.515496,Sprouting Front,WT,1
		7.598056,0.870375,-2.789217,Capillaries,WT,1
		5.488471,0.675077,-2.040862,Sprouting Front,WT,1
		6.906603,0.987668,-3.072641,Vein,WT,1
		6.283253,0.776611,-1.054407,Sprouting Front,WT,1
		6.985683,0.518982,-2.147473,Sprouting Front,WT,1
		6.076812,2.043649,0.519497,Sprouting Front,WT,1
		9.270386,1.932512,0.162370,Sprouting Front,WT,1
		10.894304,0.791803,-3.295334,Vein,WT,1
		6.003471,0.744895,-2.829167,Sprouting Front,WT,1
		7.793766,1.017114,-3.444359,Sprouting Front,WT,1
		6.257820,0.637904,-1.713239,Sprouting Front,WT,1
		6.215201,0.468848,1.986321,Sprouting Front,WT,1
		6.082641,0.917577,0.759423,Vein,WT,1
		6.235126,0.803538,-1.728021,Sprouting Front,WT,1
		8.418931,0.745498,-3.171869,Vein,WT,1
		8.556715,1.716158,-2.644573,Sprouting Front,WT,1
		6.944980,0.273897,-4.184007,Sprouting Front,WT,1
		8.479748,0.278133,-3.856249,Sprouting Front,WT,1
		7.761871,0.495892,-0.617396,Sprouting Front,WT,1
		6.155039,0.352810,-3.463447,Sprouting Front,WT,1
		6.257820,0.347037,-1.375878,Sprouting Front,WT,1
		6.325413,0.331378,-3.078468,Sprouting Front,WT,1
		10.718856,0.377570,0.204379,Sprouting Front,WT,1
		6.155039,0.342029,-3.097089,Sprouting Front,WT,1
		8.519359,0.279817,-3.181278,Sprouting Front,WT,1
		6.166543,0.238033,0.738275,Sprouting Front,WT,1
		8.733020,0.707252,-2.942498,Sprouting Front,WT,4
		7.265594,0.649099,-3.168581,Sprouting Front,WT,4
		6.762562,0.915613,-0.328713,Sprouting Front,WT,4
		6.104451,1.072779,-1.694124,Sprouting Front,WT,4
		14.048768,0.639103,-3.484257,Sprouting Front,WT,4
		6.048619,1.048095,-5.758196,Sprouting Front,WT,4
		11.281099,1.210979,-4.967454,Sprouting Front,WT,4
		7.413509,1.252364,0.844054,Sprouting Front,WT,4
		8.733020,1.330620,-3.587454,Sprouting Front,WT,4
		6.665545,1.119279,-3.068253,Sprouting Front,WT,4
		7.398851,0.672065,-3.371680,Sprouting Front,WT,4
		8.112733,0.804291,-3.470967,Sprouting Front,WT,4
		6.150957,1.195481,-0.408849,Sprouting Front,WT,4
		5.951365,1.163927,-0.032990,Sprouting Front,WT,4
		8.072488,1.336950,-0.106759,Sprouting Front,WT,4
		7.312139,1.024045,-2.943994,Sprouting Front,WT,4
		6.730378,3.873812,-3.519153,Sprouting Front,WT,4
		8.052290,0.911338,-3.335085,Sprouting Front,WT,4
		7.450029,1.115194,-0.007784,Sprouting Front,WT,4
		5.458992,0.382419,-3.943473,Sprouting Front,WT,4
		8.006658,1.959150,-3.076064,Sprouting Front,WT,4
		8.079209,1.609285,-3.469426,Sprouting Front,WT,4
		6.150957,1.431296,0.013272,Sprouting Front,WT,4
		6.792596,0.834787,-5.453968,Sprouting Front,WT,4
		6.786600,0.317427,0.312925,Sprouting Front,WT,4
		9.426504,0.216319,-0.062393,Sprouting Front,WT,4
		7.969283,0.751861,4.475246,Sprouting Front,WT,4
		5.458992,0.796156,5.488412,Sprouting Front,WT,4
		10.007474,2.203232,-3.270451,Sprouting Front,WT,4
		6.754530,0.163933,1.834040,Sprouting Front,WT,4
		6.131069,0.445626,1.494826,Sprouting Front,WT,4
		7.442739,0.478828,-3.735081,Sprouting Front,WT,4
		8.787239,0.572430,-2.826970,Capillaries,WT,4
		6.792596,2.156780,-2.571252,Sprouting Front,WT,4
		5.969579,0.001610,2.169645,Capillaries,WT,4
		6.826474,1.589176,-4.457196,Sprouting Front,WT,4
		7.400684,0.490736,-0.632322,Sprouting Front,WT,4
		6.057587,1.764599,-2.558212,Sprouting Front,WT,4
		6.665545,0.004577,-2.411597,Capillaries,WT,4
		7.347316,0.826395,-3.545486,Vein,WT,4
		7.404351,0.800495,-0.702346,Sprouting Front,WT,4
		5.951365,0.798622,-2.224939,Vein,WT,4
		6.762562,7.493735,-3.359136,Sprouting Front,WT,4
		6.122209,1.373269,-5.331243,Sprouting Front,WT,4
		6.722308,0.507116,-3.469961,Sprouting Front,WT,4
		6.792596,1.675569,-0.773604,Sprouting Front,WT,4
		6.057587,0.066124,0.616413,Sprouting Front,WT,4
		6.104451,1.587068,0.274824,Sprouting Front,WT,4
		5.990003,1.763149,4.549065,Sprouting Front,WT,4
		6.899635,0.271337,-1.941193,Capillaries,WT,4
		6.097778,16.402758,-3.701794,Sprouting Front,WT,4
		7.444562,0.001089,-2.972037,Capillaries,WT,4
		6.128855,0.564661,-2.452390,Sprouting Front,WT,4
		10.080434,2.090884,3.885589,Sprouting Front,WT,4
		6.663509,1.252732,-3.787184,Vein,WT,4
		16.573835,0.078501,-3.018511,Sprouting Front,WT,4
		6.665545,0.336098,-3.920126,Sprouting Front,WT,4
		6.820508,0.531825,-0.247593,Capillaries,WT,4
		8.192630,1.031187,-3.199458,Sprouting Front,WT,4
		8.059028,1.575822,-3.026169,Vein,WT,4
		6.057587,0.220970,-0.809092,Sprouting Front,WT,4
		10.037263,0.527896,-3.180453,Sprouting Front,WT,4
		6.168582,1.440318,-2.075926,Sprouting Front,WT,4
		5.446549,0.585563,-1.334837,Sprouting Front,WT,4
		10.601417,0.154465,-5.244977,Capillaries,WT,4
		8.079209,1.667754,-3.226092,Sprouting Front,WT,4
		6.128855,0.687863,-4.915725,Sprouting Front,WT,4
		6.804572,0.457480,1.110056,Sprouting Front,WT,4
		8.099340,4.451137,-3.867401,Sprouting Front,WT,4
		10.054823,1.905446,-3.048654,Capillaries,WT,4
		6.804572,3.280769,-1.529306,Sprouting Front,WT,4
		7.459131,0.081785,0.189127,Capillaries,WT,4
		6.236406,0.640739,-2.841626,Sprouting Front,WT,4
		7.527947,2.434923,-0.385596,Capillaries,WT,4
		7.459131,1.467569,-2.884406,Vein,WT,4
		6.834421,0.323431,-2.440199,Sprouting Front,WT,4
		5.458992,1.056844,0.400322,Capillaries,WT,4
		6.675717,2.432931,-2.799296,Sprouting Front,WT,4
		5.939953,1.112234,0.762368,Capillaries,WT,4
		6.150957,3.760699,-1.023246,Vein,WT,4
		5.987737,1.263274,-4.724764,Capillaries,WT,4
		8.757848,0.120996,-2.810113,Sprouting Front,WT,4
		6.044131,0.418590,1.509610,Capillaries,WT,4
		6.216792,0.571197,-3.148848,Capillaries,WT,4
		5.525703,0.263105,-4.194740,Sprouting Front,WT,4
		6.730378,1.565534,-2.823976,Capillaries,WT,4
		9.465293,2.304901,-0.294292,Vein,WT,4
		6.622653,0.937664,-4.153925,Sprouting Front,WT,4
		6.097778,2.313819,0.028430,Capillaries,WT,4
		6.852268,0.895420,5.678881,Capillaries,WT,4
		7.362077,0.842492,-2.293894,Capillaries,WT,4
		6.175178,0.814800,0.279416,Capillaries,WT,4
		9.453817,2.881938,-3.183329,Capillaries,WT,4
		6.097778,0.905726,1.094975,Capillaries,WT,4
		6.131069,1.312547,-4.806447,Capillaries,WT,4
		6.810552,0.463841,1.090126,Capillaries,WT,4
		9.426504,1.351340,-5.814848,Vein,WT,4
		6.227696,1.146418,0.068158,Capillaries,WT,4
		7.471855,0.591800,0.371230,Capillaries,WT,4
		5.990003,0.090329,1.183029,Sprouting Front,WT,4
		6.236406,0.763053,-0.463147,Capillaries,WT,4
		8.544516,0.683622,0.013637,Capillaries,WT,4
		10.691915,1.425155,0.240998,Vein,WT,4
		6.720289,0.730599,-3.379674,Capillaries,WT,4
		6.041885,1.146418,-3.919566,Capillaries,WT,4
		10.753927,1.391226,-3.124239,Capillaries,WT,4
		9.380323,0.016938,0.055188,Sprouting Front,WT,4
		6.095552,0.746821,-4.389400,Capillaries,WT,4
		7.347316,0.874545,-3.142032,Capillaries,WT,4
		6.155368,1.087486,-3.043171,Capillaries,WT,4
		7.471855,1.735720,-3.753722,Vein,WT,4
		6.115556,4.588616,-3.607544,Sprouting Front,WT,4
		8.074169,2.122749,0.658227,Vein,WT,4
		6.122209,0.837044,-2.308343,Vein,WT,4
		5.996796,0.890517,0.996986,Capillaries,WT,4
		7.413509,3.046504,-0.603917,Vein,WT,4
		7.442739,3.559197,-1.178074,Capillaries,WT,4
		7.376808,0.117123,0.192588,Capillaries,WT,4
		6.671650,1.510182,-2.672783,Vein,WT,4
		9.506780,1.712984,-4.414605,Capillaries,WT,4
		8.087603,3.691435,-3.821445,Capillaries,WT,4
		6.671650,0.000015,-3.381688,Sprouting Front,WT,4
		6.115556,2.093745,-2.759977,Capillaries,WT,4
		7.479117,2.147335,0.752500,Sprouting Front,WT,4
		6.077716,2.059917,4.389801,Capillaries,WT,4
		9.401999,1.095342,0.294912,Vein,WT,4
		10.097920,0.006299,2.972259,Sprouting Front,WT,4
		6.075482,7.441628,1.563622,Capillaries,WT,4
		11.437598,2.133258,-3.510707,Vein,WT,4
		6.032894,2.257118,0.874414,Capillaries,WT,4
		6.792596,0.967213,-2.676870,Capillaries,WT,4
		11.348264,0.192912,3.261375,Capillaries,WT,4
		6.077716,2.567462,-4.519772,Capillaries,WT,4
		11.368574,7.807256,2.999078,Sprouting Front,WT,4
		8.112733,0.943376,2.644440,Capillaries,WT,4
		5.363697,1.167893,1.571410,Capillaries,WT,4
		6.075482,3.422971,-2.102681,Capillaries,WT,4
		6.689931,1.031946,2.230927,Capillaries,WT,4
		6.115556,0.000374,-2.747767,Sprouting Front,WT,4
		7.442739,1.624858,-3.028634,Sprouting Front,WT,4
		6.128855,1.815186,0.202769,Capillaries,WT,4
		6.128855,1.871444,1.373325,Vein,WT,4
		10.058872,1.213643,-3.011343,Vein,WT,4
		10.743827,0.201282,3.375290,Capillaries,WT,4
		8.033730,2.591720,-2.987105,Vein,WT,4
		5.363697,0.802870,-1.384992,Sprouting Front,WT,4
		5.436573,4.116146,-4.560479,Capillaries,WT,4
		7.404351,0.227946,0.407523,Capillaries,WT,4
		7.488183,3.102232,-2.752804,Capillaries,WT,4
		5.990003,1.803235,-4.078987,Capillaries,WT,4
		7.450029,0.095295,-3.763191,Sprouting Front,WT,4
		6.641069,1.528974,2.526950,Sprouting Front,WT,4
		6.756539,1.227112,1.374942,Capillaries,WT,4
		8.756298,1.455750,-3.035064,Vein,WT,4
		6.075482,0.002069,1.433851,Capillaries,WT,4
		7.317704,0.003613,4.000953,Capillaries,WT,4
		8.114406,0.215417,-3.124600,Capillaries,WT,4
		6.077716,2.019261,1.945759,Sprouting Front,WT,4
		7.400684,1.515631,-3.386824,Capillaries,WT,4
		6.689931,2.991906,-3.314611,Capillaries,WT,4
		8.079209,0.003283,2.204933,Sprouting Front,WT,4
		12.108451,0.972786,-3.077421,Capillaries,WT,4
		6.115556,1.514903,-2.216306,Capillaries,WT,4
		6.075482,1.276287,-0.363823,Capillaries,WT,4
		6.075482,0.102278,-0.409971,Capillaries,WT,4
		6.097778,1.234597,-1.936028,Capillaries,WT,4
		8.698767,4.420833,-3.369501,Capillaries,WT,4
		6.671650,0.603132,-3.180635,Capillaries,WT,4
		7.295417,2.416282,-0.129998,Sprouting Front,WT,4
		6.616503,1.159301,0.430236,Vein,WT,4
		6.150957,1.380917,-2.292024,Capillaries,WT,4
		6.671650,1.090963,0.633656,Capillaries,WT,4
		9.326642,0.032169,3.864214,Capillaries,WT,4
		6.632890,0.352327,-3.864916,Sprouting Front,WT,4
		5.987737,1.429456,-3.841710,Capillaries,WT,4
		6.881911,1.565513,0.804137,Capillaries,WT,4
		6.608294,0.307171,-0.427143,Capillaries,WT,4
		8.072488,8.544577,-3.169198,Capillaries,WT,4
		13.466804,3.149993,0.124175,Capillaries,WT,4
		6.203681,2.326569,0.043941,Capillaries,WT,4
		6.874018,4.812393,-1.163889,Capillaries,WT,4
		6.077716,5.376194,3.015587,Sprouting Front,WT,4
		8.079209,3.520090,-2.967669,Capillaries,WT,4
		7.429965,1.382125,-2.787930,Vein,WT,4
		6.104451,2.484164,0.161391,Capillaries,WT,4
		5.939953,0.582078,4.341972,Capillaries,WT,4
		7.479117,1.911112,0.477353,Vein,WT,4
		8.079209,2.477721,-3.602757,Vein,WT,4
		5.990003,4.164903,1.589050,Sprouting Front,WT,4
		6.131069,3.937876,-4.361576,Capillaries,WT,4
		7.450029,15.982926,-3.677803,Capillaries,WT,4
		8.033730,3.052979,-2.826702,Sprouting Front,WT,4
		8.047232,6.960007,-3.155348,Capillaries,WT,4
		6.754530,1.501374,-3.392864,Sprouting Front,WT,4
		5.363697,1.041903,-4.189966,Capillaries,WT,4
		6.772588,2.615661,1.794809,Capillaries,WT,4
		7.444562,5.381401,-2.784282,Capillaries,WT,4
		10.050774,0.248788,-3.256095,Sprouting Front,WT,4
		11.423351,2.627815,-2.955741,Vein,WT,4
		12.686407,0.126091,0.320244,Capillaries,WT,4
		9.403442,0.438184,1.920226,Capillaries,WT,4
		6.150957,0.099731,-1.592218,Capillaries,WT,4
		7.998179,1.546592,-1.576300,Vein,WT,4
		6.665545,0.620156,3.605183,Capillaries,WT,4
		7.400684,6.071989,-3.051357,Capillaries,WT,4
		7.420827,2.732894,0.541530,Capillaries,WT,4
		7.376808,0.002120,-3.717285,Sprouting Front,WT,4
		6.175178,2.058217,1.685731,Capillaries,WT,4
		11.400758,2.591853,-3.232532,Vein,WT,4
		9.380323,0.004289,-2.803275,Sprouting Front,WT,4
		6.128855,15.720235,-4.764915,Sprouting Front,WT,4
		6.772588,2.005322,-3.079132,Vein,WT,4
		5.396487,1.420663,-2.111961,Capillaries,WT,4
		8.077529,0.000826,0.141663,Capillaries,WT,4
		7.415339,2.142302,-3.529788,Capillaries,WT,4
		7.413509,2.330046,-3.040810,Vein,WT,4
		8.807293,2.583995,-2.773363,Capillaries,WT,4
		6.115556,4.184491,-3.303861,Capillaries,WT,4
		6.760555,3.170915,1.436943,Capillaries,WT,4
		9.365845,2.317436,-3.246092,Vein,WT,4
		6.689931,0.004385,-2.348875,Capillaries,WT,4
		9.453817,1.794318,-3.448613,Vein,WT,4
		6.057587,4.033456,5.813706,Capillaries,WT,4
		7.493618,8.097737,-3.083219,Sprouting Front,WT,4
		6.122209,1.627909,1.604365,Capillaries,WT,4
		6.115556,6.896454,-2.918929,Capillaries,WT,4
		6.113336,0.621098,0.109416,Capillaries,WT,4
		10.669044,0.032201,2.590828,Capillaries,WT,4
		5.294945,3.058945,1.647584,Capillaries,WT,4
		6.044131,2.904371,0.506058,Capillaries,WT,4
		6.756539,3.083374,-4.293580,Capillaries,WT,4
		8.154444,1.272098,3.728828,Capillaries,WT,4
		6.834421,1.200562,1.579177,Capillaries,WT,4
		7.459131,2.348891,-2.795200,Capillaries,WT,4
		5.446549,0.633786,-0.755505,Capillaries,WT,4
		6.097778,1.994014,-3.560426,Capillaries,WT,4
		8.207525,0.392779,-2.358833,Capillaries,WT,4
		6.754530,2.912066,0.984663,Capillaries,WT,4
		6.122209,2.924301,-2.658754,Capillaries,WT,4
		7.464587,20.564311,-3.493287,Sprouting Front,WT,4
		6.772588,1.930829,-2.063869,Capillaries,WT,4
		6.113336,3.872360,-0.143776,Capillaries,WT,4
		10.691915,3.036130,-3.262669,Vein,WT,4
		6.826474,0.569706,-3.791226,Capillaries,WT,4
		6.131069,1.522948,-4.620708,Capillaries,WT,4
		6.649238,3.912861,1.149094,Capillaries,WT,4
		7.367605,0.387998,-2.837866,Capillaries,WT,4
		7.415339,1.758728,4.243618,Capillaries,WT,4
		6.722308,1.431420,0.099169,Capillaries,WT,4
		6.706139,1.191779,-0.247316,Vein,WT,4
		6.772588,3.429706,-3.422396,Vein,WT,4
		6.113336,0.590951,0.869794,Capillaries,WT,4
		6.131069,2.830893,-2.282623,Capillaries,WT,4
		6.760555,3.392972,-0.727591,Capillaries,WT,4
		6.192733,3.688870,-3.062861,Vein,WT,4
		5.971851,1.832461,-1.841865,Capillaries,WT,4
		8.756298,6.124547,-3.286261,Capillaries,WT,4
		5.363697,2.615051,-4.036416,Capillaries,WT,4
		6.095552,24.980327,-4.777819,Capillaries,WT,4
		9.361498,3.045635,-0.043556,Capillaries,WT,4
		12.658565,2.483331,-3.629775,Capillaries,WT,4
		6.057587,6.052910,1.916923,Sprouting Front,WT,4
		5.446549,3.037101,-1.955872,Capillaries,WT,4
		8.799585,1.945230,-3.506732,Vein,WT,4
		8.631425,0.249599,0.328883,Capillaries,WT,4
		8.047232,2.180128,3.463499,Capillaries,WT,4
		6.756539,3.111723,4.494620,Capillaries,WT,4
		6.097778,6.827161,-3.728268,Capillaries,WT,4
		6.762562,0.893532,-3.385695,Capillaries,WT,4
		6.192733,2.511661,-1.663025,Vein,WT,4
		5.990003,0.331163,-4.571352,Sprouting Front,WT,4
		6.778597,2.546616,3.291078,Capillaries,WT,4
		6.826474,4.073654,4.239782,Capillaries,WT,4
		6.077716,3.632185,-3.491343,Capillaries,WT,4
		6.856228,2.809401,0.270577,Vein,WT,4
		6.792596,2.588637,-2.155745,Capillaries,WT,4
		8.087603,1.428462,-0.010961,Vein,WT,4
		6.012615,0.144226,-0.194554,Sprouting Front,WT,4
		10.150196,0.778661,-2.393309,Capillaries,WT,4
		6.804572,1.800525,0.371307,Capillaries,WT,4
		10.097920,8.385870,-1.948177,Capillaries,WT,4
		9.453817,2.084071,1.900250,Capillaries,WT,4
		8.079209,0.072127,-1.585386,Capillaries,WT,4
		7.529750,0.848634,-3.007950,Capillaries,WT,4
		9.380323,0.782183,-0.812236,Capillaries,WT,4
		6.756539,6.365768,3.561724,Sprouting Front,WT,4
		6.754530,0.809628,4.643015,Capillaries,WT,4
		6.826474,5.286456,3.844535,Sprouting Front,WT,4
		6.168582,12.427263,-4.836912,Capillaries,WT,4
		6.150957,0.015392,0.281835,Capillaries,WT,4
		7.429965,2.769880,1.234617,Capillaries,WT,4
		6.754530,3.005259,0.301599,Vein,WT,4
		6.044131,2.380104,1.307409,Sprouting Front,WT,4
		5.969579,2.788681,-3.768089,Capillaries,WT,4
		7.398851,0.000127,1.622973,Capillaries,WT,4
		6.115556,2.993432,3.549073,Capillaries,WT,4
		6.115556,2.004167,-3.519959,Capillaries,WT,4
		7.998179,9.194624,2.981522,Capillaries,WT,4
		6.792596,2.023136,0.643494,Capillaries,WT,4
		10.004762,1.629833,-2.409268,Vein,WT,4
		6.236406,5.627161,-0.842787,Capillaries,WT,4
		6.792596,0.012832,2.822667,Capillaries,WT,4
		6.210239,0.615576,-4.197675,Capillaries,WT,4
		6.641069,2.038935,-3.453519,Vein,WT,4
		8.052290,0.009992,-1.978817,Sprouting Front,WT,4
		7.315850,2.452311,0.283946,Vein,WT,4
		6.095552,1.333427,1.650705,Capillaries,WT,4
		8.043859,8.742461,0.530311,Capillaries,WT,4
		8.731466,23.304679,0.487912,Capillaries,WT,4
		5.335794,2.064026,-1.270608,Vein,WT,4
		6.044131,6.277889,2.615858,Capillaries,WT,4
		8.079209,1.334990,-3.124726,Vein,WT,4
		8.805752,3.925193,3.511268,Capillaries,WT,4
		6.641069,2.972078,0.864015,Capillaries,WT,4
		6.756539,3.653444,-3.329349,Capillaries,WT,4
		6.708162,2.245851,-3.648762,Vein,WT,4
		6.786600,2.086549,-4.372346,Capillaries,WT,4
		6.041885,1.701699,3.887368,Capillaries,WT,4
		7.459131,2.377308,2.130830,Capillaries,WT,4
		6.048619,2.336525,3.278846,Capillaries,WT,4
		6.792596,2.143466,-2.151635,Vein,WT,4
		6.649238,5.168336,2.138775,Capillaries,WT,4
		8.787239,0.179057,-0.356794,Capillaries,WT,4
		6.032894,0.008644,4.047770,Sprouting Front,WT,4
		7.295417,2.740447,-3.273407,Vein,WT,4
		5.967305,23.015669,1.074256,Capillaries,WT,4
		6.852268,2.471546,-2.438626,Capillaries,WT,4
		6.632890,3.523140,3.233247,Capillaries,WT,4
		6.201493,0.655973,-4.435743,Capillaries,WT,4
		6.784600,2.355375,-0.369824,Capillaries,WT,4
		6.077716,0.182322,4.953957,Capillaries,WT,4
		6.820508,1.229619,-3.778470,Capillaries,WT,4
		5.967305,2.111469,3.920334,Capillaries,WT,4
		11.348264,2.028333,3.816732,Capillaries,WT,4
		10.652496,3.379470,-0.867532,Capillaries,WT,4
		6.792596,1.648423,-0.067621,Vein,WT,4
		6.115556,2.822392,-4.083859,Capillaries,WT,4
		6.155368,15.760339,-4.711185,Capillaries,WT,4
		8.045546,3.000690,-3.799613,Vein,WT,4
		5.476366,1.252632,-0.268676,Capillaries,WT,4
		7.442739,2.863730,-3.283050,Vein,WT,4
		7.376808,9.829071,1.898342,Capillaries,WT,4
		6.075482,14.378895,-3.534907,Capillaries,WT,4
		6.150957,1.565950,2.361060,Capillaries,WT,4
		9.436576,4.755139,3.041652,Capillaries,WT,4
		5.439069,0.662481,0.625725,Sprouting Front,WT,4
		6.203681,3.314585,3.586035,Capillaries,WT,4
		6.150957,0.405549,-0.128773,Capillaries,WT,4
		6.792596,0.000615,-2.686280,Capillaries,WT,4
		5.436573,0.155623,1.457259,Capillaries,WT,4
		7.295417,4.041851,2.968768,Capillaries,WT,4
		7.976091,0.100486,2.930455,Capillaries,WT,4
		7.459131,4.822369,-3.185769,Vein,WT,4
		9.322276,1.579355,-3.607069,Capillaries,WT,4
		9.442326,3.249076,3.404980,Capillaries,WT,4
		8.871771,3.843533,2.004893,Capillaries,WT,4
		6.792596,17.107382,0.785502,Capillaries,WT,4
		8.052290,3.146935,-3.386750,Vein,WT,4
		6.113336,7.324181,2.504885,Capillaries,WT,4
		7.265594,1.378470,-0.413491,Capillaries,WT,4
		9.460991,3.378513,-3.135882,Vein,WT,4
		8.181027,1.743194,3.305085,Capillaries,WT,4
		9.325187,0.001154,3.676753,Capillaries,WT,4
		6.786600,0.412087,-3.224321,Capillaries,WT,4
		6.190542,0.020862,-3.342242,Capillaries,WT,4
		7.347316,2.164540,-3.203417,Vein,WT,4
		6.155368,2.219499,-4.691387,Capillaries,WT,4
		6.772588,2.251371,-3.161505,Vein,WT,4
		8.074169,3.555241,-1.529317,Capillaries,WT,4
		6.762562,1.042586,-2.789001,Capillaries,WT,4
		10.616767,0.013608,1.730734,Capillaries,WT,4
		6.754530,0.266307,-1.687754,Capillaries,WT,4
		6.852268,12.260835,2.162617,Capillaries,WT,4
		7.459131,0.222714,-0.939030,Capillaries,WT,4
		8.132781,1.908834,-3.372508,Capillaries,WT,4
		6.792596,0.775608,0.357947,Capillaries,WT,4
		8.733020,0.006427,2.263095,Capillaries,WT,4
		6.097778,3.155007,-2.645145,Vein,WT,4
		6.168582,3.067417,3.227640,Capillaries,WT,4
		6.097778,16.256045,-3.600664,Capillaries,WT,4
		5.996796,1.765606,1.724034,Capillaries,WT,4
		6.622653,0.753156,-3.179252,Capillaries,WT,4
		11.993591,1.484783,3.498842,Capillaries,WT,4
		6.115556,0.000249,0.182485,Capillaries,WT,4
		8.032041,4.269579,2.733006,Capillaries,WT,4
		6.675717,0.055793,2.885666,Sprouting Front,WT,4
		6.097778,2.179329,1.859189,Vein,WT,4
		10.740037,5.385979,3.243486,Capillaries,WT,4
		8.670641,2.133371,-3.280489,Vein,WT,4
		5.446549,6.318279,-4.132031,Capillaries,WT,4
		9.349894,3.148247,-3.418955,Vein,WT,4
		6.044131,3.517234,-2.797152,Vein,WT,4
		10.691915,3.635952,-0.094572,Capillaries,WT,4
		8.694086,2.077932,-2.979582,Vein,WT,4
		8.731466,7.939105,2.518697,Capillaries,WT,4
		8.151115,3.949377,-3.222193,Vein,WT,4
		7.293556,0.847882,0.970638,Capillaries,WT,4
		10.054823,0.070362,-1.118877,Capillaries,WT,4
		8.670641,2.893813,3.952643,Artery,WT,4
		6.190542,2.903374,-2.364842,Vein,WT,4
		8.079209,0.923469,0.481465,Capillaries,WT,4
		5.996796,2.848689,-3.875198,Capillaries,WT,4
		9.518192,1.947731,-3.193035,Capillaries,WT,4
		9.367294,4.963200,0.290146,Capillaries,WT,4
		6.122209,1.926766,-4.672674,Capillaries,WT,4
		7.459131,0.832040,-3.737937,Capillaries,WT,4
		7.998179,2.018226,-1.416571,Capillaries,WT,4
		6.150957,3.428765,-0.802176,Vein,WT,4
		6.097778,0.176954,-0.965783,Capillaries,WT,4
		7.924885,0.737286,-0.145506,Capillaries,WT,4
		9.460991,0.749745,0.339955,Sprouting Front,WT,4
		8.112733,0.858629,-1.460457,Capillaries,WT,4
		6.227696,0.044793,4.673466,Sprouting Front,WT,4
		6.122209,2.701050,2.927066,Artery,WT,4
		6.175178,4.305076,-3.920842,Vein,WT,4
		5.446549,4.150935,-2.805620,Capillaries,WT,4
		6.131069,1.470240,1.197771,Vein,WT,4
		8.087603,6.589072,-1.174857,Capillaries,WT,4
		8.079209,1.972302,-3.041820,Capillaries,WT,4
		7.502667,4.285582,3.259087,Artery,WT,4
		7.969283,7.952565,2.980295,Sprouting Front,WT,4
		7.529750,12.052378,-2.841270,Capillaries,WT,4
		8.016820,2.501533,2.164494,Capillaries,WT,4
		5.476366,1.493246,3.315934,Capillaries,WT,4
		7.415339,0.875445,-0.872483,Vein,WT,4
		13.998449,11.650156,-3.325494,Vein,WT,4
		6.075482,1.967450,-0.594212,Capillaries,WT,4
		8.079209,5.848801,-4.241500,Capillaries,WT,4
		8.079209,6.951461,2.878553,Artery,WT,4
		6.048619,1.381243,2.280124,Capillaries,WT,4
		6.192733,2.549978,1.870114,Capillaries,WT,4
		8.768688,4.383724,-3.034609,Vein,WT,4
		7.398851,0.749895,-2.146261,Capillaries,WT,4
		7.459131,11.884736,-4.584897,Capillaries,WT,4
		8.157772,1.463957,2.719659,Capillaries,WT,4
		5.971851,1.389712,-3.478825,Capillaries,WT,4
		6.131069,2.472893,-2.519953,Vein,WT,4
		9.505352,0.201293,0.151379,Capillaries,WT,4
		10.083126,0.931900,0.705373,Capillaries,WT,4
		6.883882,0.002018,-3.009471,Capillaries,WT,4
		8.112733,3.311319,5.103620,Capillaries,WT,4
		5.996796,0.362312,0.913493,Capillaries,WT,4
		7.367605,3.522646,-0.117113,Capillaries,WT,4
		6.856228,0.835758,-0.070897,Capillaries,WT,4
		6.754530,3.819591,-3.158531,Capillaries,WT,4
		6.113336,3.358998,1.719800,Capillaries,WT,4
		5.458992,0.652552,-0.132962,Capillaries,WT,4
		6.820508,7.161283,2.979485,Artery,WT,4
		7.400684,3.119957,-2.595429,Vein,WT,4
		8.154444,6.116112,-3.504137,Vein,WT,4
		10.054823,3.677815,-0.725449,Capillaries,WT,4
		12.634958,6.437387,-3.501619,Vein,WT,4
		6.044131,0.000516,4.205346,Capillaries,WT,4
		9.344086,17.121585,-3.137663,Capillaries,WT,4
		9.436576,0.192188,-0.120399,Capillaries,WT,4
		10.054823,10.503681,3.410600,Capillaries,WT,4
		7.339924,2.451405,2.782322,Capillaries,WT,4
		6.113336,0.744953,0.361974,Sprouting Front,WT,4
		6.150957,1.159398,4.141293,Capillaries,WT,4
		11.222001,4.184059,-3.358943,Vein,WT,4
		6.778597,3.757812,0.089514,Capillaries,WT,4
		7.404351,2.890841,2.951742,Capillaries,WT,4
		6.062066,0.615585,0.797256,Capillaries,WT,4
		8.043859,11.028954,3.303231,Capillaries,WT,4
		9.435137,3.287347,2.808185,Artery,WT,4
		10.652496,2.998635,-3.180831,Vein,WT,4
		7.957354,0.344980,3.662267,Sprouting Front,WT,4
		5.436573,7.423445,-0.524879,Capillaries,WT,4
		6.641069,3.547527,2.270608,Capillaries,WT,4
		7.529750,1.116696,-0.018904,Capillaries,WT,4
		8.637711,3.323287,-3.333883,Vein,WT,4
		6.168582,0.348497,0.916519,Capillaries,WT,4
		6.128855,5.872532,4.969876,Artery,WT,4
		6.168582,0.000682,-1.631458,Capillaries,WT,4
		6.210239,1.697305,-4.304315,Capillaries,WT,4
		6.760555,1.522594,-1.209759,Capillaries,WT,4
		8.756298,2.368022,2.621310,Capillaries,WT,4
		8.731466,0.416054,3.946678,Capillaries,WT,4
		6.075482,0.016471,0.921923,Capillaries,WT,4
		6.772588,2.600636,0.462987,Capillaries,WT,4
		6.113336,0.001846,5.390877,Capillaries,WT,4
		8.773329,5.835749,-3.072037,Vein,WT,4
		8.079209,1.255869,-0.121158,Capillaries,WT,4
		6.131069,3.960188,4.801420,Capillaries,WT,4
		8.127774,6.282417,3.211493,Capillaries,WT,4
		7.962469,7.614093,3.070165,Capillaries,WT,4
		7.315850,1.321832,-0.093671,Capillaries,WT,4
		8.047232,0.513616,-0.254288,Capillaries,WT,4
		6.113336,7.309248,1.436332,Capillaries,WT,4
		8.032041,1.541064,-0.359881,Capillaries,WT,4
		6.044131,5.962164,-2.903162,Capillaries,WT,4
		6.792596,0.005216,-3.331079,Capillaries,WT,4
		9.436576,1.868873,3.806052,Capillaries,WT,4
		10.037263,2.318443,-3.698243,Vein,WT,4
		8.782605,17.887865,-3.321569,Capillaries,WT,4
		6.057587,11.471526,0.222767,Capillaries,WT,4
		6.866117,11.701933,-3.043728,Capillaries,WT,4
		6.804572,1.795821,-0.337341,Capillaries,WT,4
		6.128855,1.804183,2.337932,Capillaries,WT,4
		6.772588,15.599623,-2.001143,Capillaries,WT,4
		5.271829,0.104894,-3.158166,Capillaries,WT,4
		8.023589,2.902188,2.911652,Capillaries,WT,4
		8.830374,19.171789,-2.891277,Capillaries,WT,4
		6.122209,4.707876,1.771152,Capillaries,WT,4
		6.589786,0.490507,-0.129848,Sprouting Front,WT,4
		6.784600,0.368266,0.087425,Sprouting Front,WT,4
		6.834421,1.165311,0.597551,Capillaries,WT,4
		8.179368,6.429784,-3.246228,Vein,WT,4
		5.990003,7.163358,1.676621,Capillaries,WT,4
		6.150957,0.066119,-0.691862,Capillaries,WT,4
		8.112733,1.662042,-1.465409,Capillaries,WT,4
		6.852268,3.147635,-3.197690,Vein,WT,4
		6.044131,3.152375,-3.871874,Capillaries,WT,4
		10.061569,8.096379,3.300806,Artery,WT,4
		8.033730,6.810826,3.689838,Artery,WT,4
		6.097778,0.000307,-0.112784,Capillaries,WT,4
		7.347316,2.464596,-0.372416,Capillaries,WT,4
		5.436573,6.536173,0.515389,Vein,WT,4
		7.398851,6.135249,-3.046316,Capillaries,WT,4
		6.115556,1.131051,0.819425,Capillaries,WT,4
		8.756298,0.256864,2.061571,Sprouting Front,WT,4
		6.772588,11.970828,3.111374,Capillaries,WT,4
		7.367605,0.563085,-0.729523,Sprouting Front,WT,4
		10.054823,5.453697,-3.438213,Capillaries,WT,4
		6.201493,9.034645,-1.598997,Capillaries,WT,4
		6.792596,9.114047,3.041318,Capillaries,WT,4
		6.665545,0.945088,-4.039933,Capillaries,WT,4
		12.098360,0.023462,-3.147806,Capillaries,WT,4
		7.295417,4.189628,-3.341388,Vein,WT,4
		6.075482,1.014143,-1.803619,Capillaries,WT,4
		8.112733,2.858741,3.414681,Artery,WT,4
		8.079209,2.645951,3.383894,Artery,WT,4
		7.367605,0.023178,4.934515,Sprouting Front,WT,4
		7.415339,0.406447,-0.210842,Sprouting Front,WT,4
		10.713470,1.344451,-3.037941,Capillaries,WT,4
		6.095552,3.104482,-3.004284,Vein,WT,4
		8.599923,6.291015,3.605860,Artery,WT,4
		10.606536,4.738694,3.075665,Artery,WT,4
		8.756298,3.405279,3.269892,Artery,WT,4
		7.362077,1.338408,-0.211287,Capillaries,WT,4
		6.095552,1.678664,-4.244629,Capillaries,WT,4
		6.057587,0.005572,4.471745,Capillaries,WT,4
		6.641069,6.118468,-3.913781,Capillaries,WT,4
		6.131069,0.016558,2.522549,Capillaries,WT,4
		6.820508,6.691148,3.229748,Capillaries,WT,4
		8.712796,5.345270,2.557626,Capillaries,WT,4
		6.131069,0.000441,-4.606699,Capillaries,WT,4
		7.413509,3.726030,-3.540014,Capillaries,WT,4
		6.128855,1.764408,1.391117,Vein,WT,4
		7.471855,0.004707,3.433720,Capillaries,WT,4
		7.400684,0.707248,-0.010921,Capillaries,WT,4
		9.453817,9.996633,3.261177,Artery,WT,4
		7.317704,2.185860,-3.026561,Vein,WT,4
		10.058872,0.133777,0.588407,Capillaries,WT,4
		6.115556,0.041970,4.013185,Capillaries,WT,4
		9.440889,6.130014,-3.121838,Capillaries,WT,4
		7.376808,0.018001,0.040936,Sprouting Front,WT,4
		6.826474,1.062088,3.322630,Capillaries,WT,4
		8.698767,1.155881,3.220932,Capillaries,WT,4
		8.756298,1.181640,2.830611,Capillaries,WT,4
		5.996796,2.764997,3.461711,Capillaries,WT,4
		8.079209,0.489918,3.762294,Capillaries,WT,4
		6.641069,0.642704,1.228571,Capillaries,WT,4
		10.780394,0.186532,-2.380296,Capillaries,WT,4
		6.756539,3.083505,2.869922,Capillaries,WT,4
		7.459131,2.875884,2.571602,Capillaries,WT,4
		6.632890,0.116904,4.165156,Capillaries,WT,4
		10.719801,6.715503,2.644522,Artery,WT,4
		6.810552,0.851753,0.282259,Sprouting Front,WT,4
		6.075482,1.388117,2.301282,Capillaries,WT,4
		8.104365,1.209314,-3.173141,Capillaries,WT,4
		8.592030,1.207564,-3.056368,Capillaries,WT,4
		8.106039,0.155110,-2.931104,Capillaries,WT,4
		9.391890,0.239895,3.140138,Capillaries,WT,4
		6.095552,0.151930,-1.542987,Sprouting Front,WT,4
		5.396487,0.191164,-3.837806,Capillaries,WT,4
		10.054823,8.789258,3.791977,Artery,WT,4
		8.074169,5.959112,4.370597,Capillaries,WT,4
		8.045546,4.325894,3.485682,Artery,WT,4
		8.079209,0.038993,3.528954,Sprouting Front,WT,4
		5.446549,12.043958,2.749570,Capillaries,WT,4
		6.122209,41.381531,2.940829,Capillaries,WT,4
		10.021026,2.982106,3.359947,Capillaries,WT,4
		7.513512,5.554762,3.074470,Capillaries,WT,4
		11.348264,5.396821,3.155317,Artery,WT,4
		8.743891,0.958415,4.540979,Capillaries,WT,4
		6.227696,1.175207,-2.743602,Capillaries,WT,4
		6.762562,1.211729,3.493622,Capillaries,WT,4
		6.852268,0.492490,4.755827,Capillaries,WT,4
		7.459131,1.289162,1.683860,Capillaries,WT,4
		6.131069,2.459732,1.160687,Capillaries,WT,4
		10.097920,4.427735,3.306048,Artery,WT,4
		6.150957,0.667991,3.385287,Capillaries,WT,4
		8.791871,7.145722,3.321384,Artery,WT,4
		8.079209,1.545506,1.974502,Capillaries,WT,4
		8.079209,5.128092,3.161526,Artery,WT,4
		11.410276,2.619708,2.313961,Artery,WT,4
		5.996796,0.800500,-1.477023,Capillaries,WT,4
		9.391890,3.464233,3.224206,Artery,WT,4
		9.396224,9.948043,3.273241,Artery,WT,4
		8.745443,7.925601,3.212864,Artery,WT,4
		19.286385,6.873924,2.977500,Artery,WT,4
		6.608294,24.258126,3.282095,Capillaries,WT,4
		9.391890,10.318137,3.254201,Artery,WT,4
		7.398851,1.208695,-0.679446,Capillaries,WT,4
		10.753927,7.266936,3.046070,Artery,WT,4
		6.762562,12.786069,3.098347,Artery,WT,4
		7.444562,0.618340,-2.797946,Sprouting Front,WT,4
		6.097778,1.302948,-2.745753,Capillaries,WT,4
		9.297497,14.426948,3.000464,Artery,WT,4
		6.113336,1.311201,-1.359864,Sprouting Front,WT,4
		6.122209,9.391198,3.858223,Artery,WT,4
		8.830374,0.001930,0.574684,Capillaries,WT,4
		6.866117,0.039408,-1.798509,Capillaries,WT,4
		6.041885,2.531216,1.765989,Capillaries,WT,4
		6.122209,0.262217,-1.305733,Capillaries,WT,4
		10.740037,9.143275,3.202116,Artery,WT,4
		7.347316,6.391350,2.108044,Capillaries,WT,4
		6.150957,0.239013,1.647000,Sprouting Front,WT,4
		6.772588,17.277830,3.084795,Capillaries,WT,4
		10.107322,5.339462,3.199151,Artery,WT,4
		8.112733,11.961183,-3.269159,Capillaries,WT,4
		7.470039,0.780992,-0.133918,Capillaries,WT,4
		9.989831,0.002891,2.772759,Sprouting Front,WT,4
		7.347316,7.620457,-3.538844,Capillaries,WT,4
		6.756539,3.896764,0.412617,Capillaries,WT,4
		6.048619,5.889080,3.334888,Capillaries,WT,4
		5.996796,0.065640,1.738566,Capillaries,WT,4
		5.942237,2.258173,2.952172,Capillaries,WT,4
		6.760555,2.606298,3.584984,Capillaries,WT,4
		6.858207,0.050751,-0.581317,Sprouting Front,WT,4
		6.792596,0.862199,-1.638700,Capillaries,WT,4
		8.756298,10.499148,-3.024333,Capillaries,WT,4
		6.722308,0.001554,-3.804629,Sprouting Front,WT,4
		10.829376,10.255204,3.154707,Artery,WT,4
		6.048619,0.048059,-2.500358,Sprouting Front,WT,4
		6.858207,0.485054,0.027281,Capillaries,WT,4
		6.641069,7.098139,3.159846,Artery,WT,4
		7.459131,0.482366,-1.291538,Capillaries,WT,4
		7.413509,0.033557,-3.398459,Sprouting Front,WT,4
		8.658111,3.928705,2.683068,Artery,WT,4
		6.792596,0.884639,-2.794794,Capillaries,WT,4
		6.168582,0.283880,0.180195,Sprouting Front,WT,4
		6.724327,1.823969,-2.804091,Capillaries,WT,4
		6.826474,0.074180,-2.690729,Sprouting Front,WT,4
		6.626750,4.133319,3.081162,Capillaries,WT,4
		6.095552,1.289443,-1.494936,Capillaries,WT,4
		11.410276,20.205913,3.022611,Artery,WT,4
		6.772588,0.025663,2.346302,Sprouting Front,WT,4
		9.430822,26.585267,3.233694,Artery,WT,4
		8.623560,3.380121,3.542110,Capillaries,WT,4
		7.515318,0.474319,-0.970060,Capillaries,WT,4
		6.786600,2.200724,3.164689,Capillaries,WT,4
		6.671650,1.068375,3.692137,Capillaries,WT,4
		6.095552,0.478211,-2.028844,Sprouting Front,WT,4
		6.192733,0.723155,-1.755567,Sprouting Front,WT,4
		6.754530,0.106866,-3.031891,Sprouting Front,WT,4
		10.758973,11.154005,3.126279,Artery,WT,4
		7.433617,0.581976,2.141064,Capillaries,WT,4
		9.377430,13.059091,3.116117,Artery,WT,4
		6.075482,1.009675,-1.947435,Capillaries,WT,4
		8.871771,9.250358,-3.268476,Capillaries,WT,4
		6.786600,0.806322,2.375984,Capillaries,WT,4
		14.610352,14.392036,3.122261,Artery,WT,4
		9.973516,0.859948,3.403898,Sprouting Front,WT,4
		6.113336,3.461314,-1.408775,Sprouting Front,WT,4
		6.113336,0.002110,4.179019,Capillaries,WT,4
		6.131069,3.713130,-0.412987,Capillaries,WT,4
		5.969579,0.003099,0.365109,Sprouting Front,WT,4
		13.364640,0.298805,-3.293462,Sprouting Front,WT,4
		7.356545,0.065635,2.697025,Capillaries,WT,4
		6.041885,2.041269,2.173590,Sprouting Front,WT,4
		7.413509,0.198425,-2.634508,Sprouting Front,WT,4
		11.279896,29.596949,3.055542,Artery,WT,4
		6.689931,0.013667,-2.363536,Sprouting Front,WT,4
		11.367381,11.082003,2.777296,Artery,WT,4
		8.768688,9.459585,-3.172906,Capillaries,WT,4
		8.723692,3.359319,3.369287,Capillaries,WT,4
		10.719801,49.843510,3.444104,Artery,WT,4
		8.079209,2.403505,3.381662,Capillaries,WT,4
		7.488183,1.022598,-2.713262,Sprouting Front,WT,4
		6.057587,0.014103,1.460815,Capillaries,WT,4
		8.807293,7.920655,-2.518124,Capillaries,WT,4
		6.115556,1.845149,3.123760,Capillaries,WT,4
		10.071006,2.695884,3.438929,Capillaries,WT,4
		6.227696,0.006262,-0.077820,Capillaries,WT,4
		7.459131,1.299197,-0.593398,Capillaries,WT,4
		11.486140,14.521911,3.122892,Artery,WT,4
		5.396487,0.002144,4.514231,Capillaries,WT,4
		6.155368,2.484251,0.499327,Capillaries,WT,4
		9.972155,18.591177,3.220686,Artery,WT,4
		6.183962,0.029465,2.755376,Capillaries,WT,4
		6.720289,0.240651,-1.323464,Capillaries,WT,4
		6.663509,3.668029,0.032426,Capillaries,WT,4
		8.184344,4.337293,3.479335,Capillaries,WT,4
		9.390445,23.059750,3.384960,Artery,WT,4
		6.032894,1.290872,2.253313,Capillaries,WT,4
		9.238929,14.082802,3.074059,Artery,WT,4
		6.722308,3.806358,3.691962,Capillaries,WT,4
		13.279073,0.247677,-2.987568,Sprouting Front,WT,4
		6.724327,1.998096,2.592932,Capillaries,WT,4
		5.987737,1.229043,-1.319647,Sprouting Front,WT,4
		6.057587,0.443614,-1.683297,Capillaries,WT,4
		8.700327,1.674173,2.742490,Capillaries,WT,4
		6.048619,0.020743,2.602047,Sprouting Front,WT,4
		6.077716,1.098083,1.992685,Capillaries,WT,4
		5.525703,0.074462,0.927537,Capillaries,WT,4
		6.131069,3.917234,-1.820204,Sprouting Front,WT,4
		6.826474,0.007668,0.258638,Sprouting Front,WT,4
		11.890182,15.845472,3.240161,Artery,WT,4
		6.155368,0.374932,-4.240979,Sprouting Front,WT,4
		6.032894,8.667624,-2.432060,Capillaries,WT,4
		9.391890,0.833617,0.041693,Capillaries,WT,4
		12.749362,0.003379,0.691891,Sprouting Front,WT,4
		5.987737,0.632431,3.967270,Capillaries,WT,4
		6.175178,0.094153,0.005922,Capillaries,WT,4
		6.115556,1.874923,-0.714789,Capillaries,WT,4
		6.150957,1.686341,-0.876079,Sprouting Front,WT,4
		7.315850,1.023422,3.390493,Capillaries,WT,4
		8.700327,15.941118,3.253272,Artery,WT,4
		8.733020,0.976113,-1.817007,Sprouting Front,WT,4
		7.404351,10.978665,-2.604268,Capillaries,WT,4
		7.354700,0.231628,3.875471,Capillaries,WT,4
		14.654867,18.617567,3.028116,Artery,WT,4
		6.175178,2.145491,-0.016197,Capillaries,WT,4
		9.953086,22.984425,3.524017,Artery,WT,4
		8.805752,0.704197,-0.209273,Sprouting Front,WT,4
		9.345538,1.715823,2.115469,Capillaries,WT,4
		6.122209,0.322320,2.895229,Sprouting Front,WT,4
		6.095552,0.469691,1.384324,Sprouting Front,WT,4
		10.743827,0.560494,-0.485175,Capillaries,WT,4
		7.413509,26.454005,-3.425047,Capillaries,WT,4
		6.730378,0.552630,-0.416712,Sprouting Front,WT,4
		7.471855,3.930979,-3.026703,Capillaries,WT,4
		6.598018,0.028786,0.484075,Capillaries,WT,4
		9.518192,0.425496,1.337876,Capillaries,WT,4
		9.430822,45.534110,2.924847,Artery,WT,4
		5.990003,0.209710,2.988455,Capillaries,WT,4
		6.756539,0.091616,-0.908852,Capillaries,WT,4
		8.848797,0.247953,-0.071617,Sprouting Front,WT,4
		6.251620,0.154954,0.618857,Capillaries,WT,4
		6.155368,2.392991,-1.269959,Capillaries,WT,4
		7.356545,1.270756,3.616996,Capillaries,WT,4
		8.179368,1.955101,4.282515,Capillaries,WT,4
		6.012615,0.282986,2.232637,Sprouting Front,WT,4
		12.012811,0.988165,4.659620,Capillaries,WT,4
		6.128855,0.881193,-0.023455,Capillaries,WT,4
		6.095552,0.865832,3.829003,Capillaries,WT,4
		8.670641,37.925307,3.226588,Artery,WT,4
		5.446549,37.334928,-2.067208,Capillaries,WT,4
		6.048619,7.860278,-2.130252,Capillaries,WT,4
		6.057587,0.238759,2.248881,Capillaries,WT,4
		7.367605,0.001672,-3.172104,Capillaries,WT,4
		6.760555,8.921763,2.634531,Capillaries,WT,4
		7.384163,2.622256,2.557762,Capillaries,WT,4
[truncated: 1,974 more rows]
